# Supplementary material for: Dissolution of a fibrous peptide by terahertz free electron laser
Source: Sci Rep. 2019 Jul 23;9:10636. doi: 10.1038/s41598-019-47011-z (PMC6650392; doi:10.1038/s41598-019-47011-z)
Supplement: Supplementary file 2 — FTIRdata20190515 [file 41598_2019_47011_MOESM2_ESM.xlsx]

## Sheet: Non-irradiation fibril
		C	D	E	F	G	H	I	J	K	L	M
399.193	4.0957	-0.158558	5	5	5	5	5	5	5	5	0.21125	5
400.157	3.3757	-0.0834665	1.30536	0.590428	5	5	5	5	5	5	0.320347	5
401.121	2.9478	0.0401948	1.16453	0.263784	5	0.557892	5	5	5	5	0.399397	5
402.085	2.5772	0.271282	1.45618	0.0881497	5	0.14152	5	5	5	0.953268	0.438758	5
403.05	2.21238	0.893626	5	-0.00649405	0.994307	-0.0550488	5	5	5	0.671526	0.451063	1.38725
404.014	2.03473	5	5	-0.0240611	0.557541	-0.13734	0.463091	5	5	0.603103	0.492006	0.427712
404.978	1.99817	5	5	0.0478729	0.474767	-0.106455	-0.0189231	5	5	0.701193	0.697842	0.183624
405.942	1.71338	1.09127	5	0.229252	0.780319	0.074323	-0.19298	0.875602	5	0.884513	5	0.104934
406.906	1.65355	0.108093	0.81138	0.720999	5	1.1624	-0.288694	-0.058468	5	0.640635	5	0.092723
407.871	2.0279	-0.612907	-0.169789	5	5	5	-0.604085	-0.91095	5	-0.310283	5	-0.0851204
408.835	2.36752	5	5	-0.0698529	-0.214403	-0.400658	5	5	0.218161	5	-0.402587	1.91201
409.799	2.47999	5	5	0.180661	0.422079	-0.0683562	5	5	0.711834	5	-0.0134344	1.04708
410.764	2.73049	0.467856	5	0.263489	5	0.151813	5	5	1.11328	5	0.284036	2.75489
411.728	3.39424	0.0298775	5	0.284532	5	0.591709	5	5	5	5	1.43053	5
412.692	4.09119	-0.331704	5	0.334794	5	5	5	5	5	5	5	5
413.656	3.45438	-1.05354	5	5	5	5	-0.0940574	-0.854234	5	5	5	5
414.62	3.3942	-0.258565	5	5	5	5	-0.99452	-1.41074	5	5	5	5
415.585	4.02094	5	5	5	5	5	-0.230149	-0.539482	5	5	5	5
416.549	4.09097	5	5	5	5	5	0.130182	-0.129469	5	5	5	5
417.513	4.15052	5	5	5	5	5	0.473304	0.182419	5	5	5	5
418.477	3.53165	5	1.27491	5	5	0.940562	1.17107	0.461614	5	5	5	5
419.442	3.25973	5	0.753119	5	5	1.10827	5	0.689612	5	1.84837	5	1.45768
420.406	3.4449	5	0.527579	5	5	5	5	0.674135	5	0.325374	5	1.36686
421.37	2.94635	5	0.492904	5	0.607584	5	5	0.202963	1.42061	-0.314226	5	5
422.334	1.25104	-1.1683	-0.362536	-1.01901	5	-1.26994	-0.941259	5	5	5	-0.633741	-0.843778
423.298	1.55667	-0.679955	-0.265176	-0.414045	5	-0.861873	-0.443334	5	5	5	0.338821	-0.551046
424.263	1.49675	-0.572484	-0.390531	-0.429049	5	-0.896438	-0.481512	-0.101825	5	5	5	-0.663961
425.227	1.4469	-0.193424	-0.403359	-0.620756	5	-0.938264	-0.578663	-0.580473	5	5	5	-0.769112
426.191	1.99217	5	0.0589281	-0.658642	5	-0.753478	-0.432962	-0.665835	5	5	5	-0.634174
427.155	2.17987	5	5	-0.515512	5	-0.396013	0.0576937	-0.486399	0.603449	5	5	-0.284611
428.12	2.7429	5	5	-0.337216	5	-0.0794476	5	-0.232518	0.643524	5	5	0.177611
429.084	2.35331	5	5	-0.155245	0.660954	0.095549	5	0.0435422	1.23186	1.86988	5	2.13986
430.048	2.81876	5	5	0.0518269	0.42971	0.148888	5	0.302097	5	0.0737958	5	5
431.012	2.03108	5	0.563694	0.32228	0.478652	0.188218	5	0.414221	5	-0.0942001	0.468973	5
431.977	1.69094	1.01189	0.168923	0.738714	0.772016	0.319076	5	0.362224	5	-0.0404019	0.267941	5
432.941	2.45138	0.445384	0.0233777	5	5	0.692416	5	0.306087	5	0.220957	0.276912	5
433.905	2.92409	0.339931	-0.0410373	5	5	5	5	0.303402	5	1.07309	0.4896	5
434.869	3.69519	0.414124	-0.0884046	5	5	5	5	0.321316	5	5	5	5
435.834	3.76977	1.38618	-0.175378	5	5	5	5	0.256625	5	5	5	5
436.798	3.22685	5	-0.472504	5	1.07953	5	5	-0.166429	5	0.0547836	5	5
437.762	2.47372	-0.575318	5	-0.446501	5	1.75012	1.30225	5	0.725509	5	-0.545102	5
438.726	3.63868	-0.226608	5	0.0857945	5	5	5	5	5	5	0.166297	5
439.69	3.87957	-0.0880906	2.39698	0.366405	5	5	5	5	5	5	5	5
440.655	3.76217	-0.00406762	0.815032	0.572903	5	5	5	5	5	5	5	5
441.619	3.754	0.0304312	0.547795	0.715776	5	5	5	5	5	5	5	5
442.583	3.41943	-0.0245239	0.322942	0.738694	1.57664	5	5	5	5	5	5	5
443.547	3.23463	-0.275374	0.0107716	0.472512	0.373003	5	5	5	5	5	5	5
444.512	1.9941	5	5	5	5	5	-0.517283	-0.993724	-0.406031	-0.348666	-1.44139	0.642208
445.476	3.7983	5	5	5	5	5	5	0.593446	5	1.04898	0.138927	5
446.44	4.40387	5	5	5	5	5	5	2.90973	5	0.532822	5	5
447.404	3.91746	5	5	5	1.04542	5	5	1.78747	5	0.259197	5	5
448.369	3.78097	5	5	5	0.480402	5	5	1.00422	5	0.106068	5	5
449.333	2.55434	0.477017	5	5	0.273866	0.411807	5	0.815794	1.10563	0.0136646	5	5
450.297	2.06096	0.151628	5	5	0.1554	0.0391774	0.67253	1.16795	0.536465	-0.0526165	5	5
451.261	2.26094	-0.0651919	5	5	0.077894	-0.192642	-0.0548202	5	0.226281	-0.121178	5	5
452.226	1.74616	-0.242037	5	5	0.0730047	-0.394777	-0.510491	5	-0.0197542	-0.206998	0.50879	5
453.19	0.986427	-0.217691	0.369452	1.6307	0.635843	-0.437898	-0.791171	5	-0.0550351	-0.200285	-0.0832191	5
454.154	1.44916	0.439175	-0.00238088	0.567663	5	-0.00612532	-0.638573	5	0.640312	0.0931443	-0.152407	5
455.118	2.81389	5	0.164833	5	5	0.754471	-0.321041	5	5	0.361452	-0.00690548	5
456.082	2.91819	5	0.412978	5	5	5	-0.0440561	5	5	0.526716	0.141543	1.06287
457.047	3.00397	5	0.737735	5	5	5	0.17607	5	5	0.723519	0.281749	1.12456
458.011	3.12127	5	1.58327	5	5	5	0.337853	0.612625	5	1.36458	0.43566	5
458.975	3.76254	5	5	5	5	5	0.423612	0.334126	5	5	0.630187	5
459.939	3.45775	5	5	5	1.62103	5	0.416795	0.16824	5	5	0.829216	5
460.904	2.97108	5	5	0.65355	0.961883	5	0.347514	0.0411743	5	5	0.677805	5
461.868	2.43649	5	5	0.12969	0.674589	5	0.293535	-0.0496207	5	5	0.251928	0.501249
462.832	2.3397	5	5	-0.0181131	0.61337	5	0.291528	-0.107565	5	5	-0.0367248	-0.0057816
463.796	1.51218	0.923679	5	0.0325825	0.773882	5	0.269656	-0.162832	5	0.149691	-0.170302	-0.182382
464.76	1.51261	0.535887	5	0.264062	1.47774	5	0.157747	-0.231934	5	-0.125776	-0.213493	-0.225488
465.725	1.93112	0.674711	5	1.49767	5	5	-0.013491	-0.302498	5	-0.23028	-0.200546	-0.183298
466.689	2.22602	5	5	5	5	0.442039	-0.182998	-0.349178	5	-0.251737	-0.133243	-0.0386321
467.653	2.22227	5	5	5	5	-0.0213401	-0.308715	-0.34227	5	-0.201001	0.00104865	0.317244
468.618	2.65838	5	5	5	5	-0.248819	-0.368453	-0.256548	5	-0.0787641	0.194763	5
469.582	2.69283	5	5	5	5	-0.369307	-0.362306	-0.0844722	5	0.0893908	0.347814	5
470.546	1.47831	5	0.469601	5	0.817906	-0.454159	-0.308589	0.146076	0.0964784	0.214247	0.279833	5
471.51	0.873799	5	-0.366382	5	0.318107	-0.631352	-0.232055	0.21774	-0.495579	0.0612541	-0.0622482	0.802309
472.474	4.0615	5	5	-0.265436	5	5	-0.0580477	5	5	5	5	5
473.439	4.14909	5	5	0.651569	5	5	-0.011576	5	5	5	5	5
474.403	3.44011	5	5	0.945089	1.34649	5	0.0905617	5	5	5	5	0.459064
475.367	3.76301	5	5	5	1.02565	5	0.203765	5	5	5	5	0.163696
476.331	3.34378	5	0.466064	5	1.01169	5	0.340922	5	5	5	5	-0.0371436
477.296	2.60312	5	0.0352585	5	1.65086	5	0.556595	1.10428	0.574591	5	5	-0.287225
478.26	0.519845	-2.00251	5	-1.66214	-0.513746	-1.84223	0.28334	-0.580102	5	-1.6073	-1.35702	5
479.224	1.17508	-0.724459	5	-0.525124	0.444598	-0.54461	5	-0.114792	-0.140961	-0.180236	-0.288492	5
480.188	0.522361	-0.38943	0.933709	-0.348746	0.589618	-0.181588	5	-0.287976	-0.399848	0.347175	-0.164319	0.64738
481.152	0.576835	0.027552	0.938528	-0.264079	0.779205	0.237607	5	-0.47138	-0.639776	0.454255	-0.0744601	0.357733
482.117	2.15823	5	5	-0.202778	5	5	5	-0.651448	-0.877527	-0.115519	0.275731	0.312023
483.081	2.49545	5	5	-0.148629	5	5	5	-0.834384	-1.12159	-0.688698	5	0.243273
484.045	1.92231	5	0.50306	-0.184078	5	5	5	-1.12703	-1.46517	-1.29378	5	-0.287645
485.009	2.20639	-1.11775	5	5	-0.93246	-1.09045	-1.33832	5	5	5	-1.25076	5
485.974	2.16398	-0.0163781	5	0.477021	-0.426695	-0.498367	-0.255772	5	5	5	-0.476004	5
486.938	3.19408	5	5	0.250469	-0.260909	-0.29086	5	5	5	5	0.436158	5
487.902	3.60184	5	5	0.0626445	-0.202285	-0.240094	5	5	5	5	5	5
488.866	3.53425	5	5	-0.309878	-0.348538	-0.464836	5	5	5	5	5	5
489.831	1.47863	5	-0.574964	5	5	5	-0.73879	-0.772173	-0.522614	0.0336379	-0.601703	-0.558428
490.795	1.8906	5	0.231114	5	5	5	0.0690134	-0.19159	0.0816234	0.575295	0.0432248	-0.0121076
491.759	1.94435	5	1.03993	2.61268	1.19096	5	5	0.0594381	0.483445	0.293478	0.515383	0.192529
492.723	1.89084	5	5	0.847729	1.53619	0.698843	5	0.14965	0.903775	0.0708464	1.30679	0.285432
493.688	2.48914	5	5	0.623209	5	0.327882	5	0.117083	1.07926	-0.105458	5	0.338561
494.652	2.02427	5	1.10241	0.503136	5	0.00193338	5	-0.0180548	0.567958	-0.286949	5	0.396502
495.616	1.34159	0.102715	0.0527695	0.483155	5	-0.449477	5	-0.323947	-0.123438	-0.58503	5	0.600795
496.58	3.16328	5	5	-0.0510739	5	5	-0.571875	5	5	5	0.512467	-0.0934449
497.545	3.71122	5	5	0.0814471	5	5	0.52989	5	5	5	5	0.212117
498.509	4.12102	5	5	0.0548468	5	5	5	5	5	5	5	0.276353
499.473	3.73852	5	5	0.0477685	5	5	5	5	5	0.751059	5	0.32487
500.437	3.01161	5	5	0.103832	0.769556	5	5	5	5	0.618871	1.23507	0.400418
501.401	2.23271	5	5	0.351126	0.316082	1.34682	5	5	0.829925	0.686166	0.42924	0.600428
502.366	2.84516	5	5	5	-0.0464748	0.329448	5	5	0.134217	0.846272	0.0333439	5
503.33	2.52248	5	5	5	-0.980563	-0.742039	5	5	-0.809914	1.10855	-0.828797	5
504.294	2.20215	5	-0.303201	-0.37207	5	5	-0.477318	-0.496398	5	0.862508	5	0.0100984
505.258	1.99996	5	-0.0867129	0.0529347	5	5	-0.302151	-0.302255	1.44174	0.619828	5	0.576192
506.223	2.38179	5	0.0493902	0.786731	5	5	-0.262936	-0.223212	0.482471	0.367224	5	5
507.187	2.74769	5	0.255642	5	5	5	-0.264663	-0.156559	0.222173	0.168014	5	5
508.151	2.50787	5	0.82985	5	2.00687	5	-0.275666	-0.0606642	0.0493677	0.0368227	5	5
509.115	2.8005	5	5	5	1.07795	5	-0.278428	0.0867094	-0.0631578	-0.0175859	5	5
510.079	2.80724	5	5	5	0.963415	5	-0.262699	0.27892	-0.110451	0.0104592	5	5
511.044	2.85909	5	5	5	1.18583	5	-0.221963	0.455273	-0.0883414	0.119196	5	5
512.008	3.2444	5	5	5	5	5	-0.143386	0.538179	0.00789164	0.285672	5	5
512.972	3.28921	5	5	5	5	5	0.0118641	0.577056	0.191756	0.400638	5	5
513.937	2.96648	5	0.737444	5	5	5	0.374505	0.745858	0.473317	0.300109	5	5
514.901	3.5015	5	0.640131	5	5	5	5	2.0199	0.747961	0.108507	5	5
515.865	3.79982	5	1.00323	5	5	5	5	5	0.798506	-0.00376691	5	5
516.829	2.98845	5	5	0.859212	5	0.743836	5	5	0.818779	-0.0151983	0.466306	5
517.793	1.92724	0.45323	1.67802	0.453018	5	0.486865	1.75595	5	1.08225	0.0430329	0.247255	5
518.758	1.7708	0.229417	0.698097	0.296784	5	0.408735	0.45848	2.09288	5	0.133471	0.16089	5
519.722	1.5806	0.164639	0.326389	0.232763	5	0.408709	0.19488	0.737789	5	0.211905	0.109518	5
520.686	1.52542	0.177681	0.118554	0.228572	5	0.471848	0.077703	0.41149	5	0.22743	0.0663654	5
521.65	1.15952	0.263691	0.0109767	0.285566	5	0.61091	0.0431266	0.219174	1.12759	0.164848	0.0288284	5
522.615	0.797682	0.435517	-0.00742909	0.432094	1.35897	0.833836	0.0718737	0.111335	0.463607	0.0698523	0.00485159	5
523.579	0.768164	0.675102	0.0672619	0.770053	0.483246	1.00932	0.138003	0.0885563	0.22637	-0.00704363	-0.00106216	5
524.543	1.147	0.805905	0.248135	5	0.257967	0.8488	0.192794	0.163218	0.151589	-0.0526011	0.00119191	5
525.507	0.804042	0.638012	0.617043	5	0.170151	0.541693	0.19409	0.385593	0.175379	-0.0844109	-0.00978681	1.2167
526.471	1.19866	0.361294	5	5	0.138166	0.265247	0.144836	1.56054	0.258863	-0.131543	-0.0552628	0.643152
527.436	1.41735	0.0911143	5	5	0.116603	0.0101317	0.073274	5	0.35114	-0.221711	-0.151351	0.321672
528.4	1.29326	-0.181206	5	5	0.0544609	-0.264902	0.00494271	5	0.314326	-0.376738	-0.314341	-0.010701
529.364	0.703916	-0.481778	5	0.57002	-0.129766	-0.597873	-0.0115808	5	-0.0281481	-0.607917	-0.563496	-0.406387
530.328	0.433435	-0.756931	5	-0.51122	-0.451143	-0.942222	0.443956	5	-0.518114	-0.842728	-0.849321	-0.804495
531.293	0.340274	-0.651537	5	-0.737714	-0.534999	-0.940711	5	-0.366254	-0.652762	-0.705758	-0.829127	-0.838127
532.257	0.546241	-0.219421	5	-0.545055	-0.343254	-0.623564	5	-0.506386	-0.433563	-0.221543	-0.554837	-0.543731
533.221	0.765833	0.15478	5	-0.326818	-0.156477	-0.297423	5	-0.441055	-0.177721	0.274897	-0.350627	-0.255392
534.185	0.210809	0.316405	0.577074	-0.154015	0.0123374	0.0499457	1.42067	-0.351657	0.119	0.593678	-0.232899	-0.0316409
535.15	0.287854	0.260881	0.312016	-0.0379467	0.212176	0.610525	0.876718	-0.24196	0.732227	0.503745	-0.155948	0.0939621
536.114	1.07967	0.132983	0.260239	0.0130939	0.524818	5	0.752871	-0.0868098	5	0.26953	-0.0782308	0.0878468
537.078	1.14335	0.0331087	0.372196	0.0165285	1.20688	5	0.659838	0.148371	5	0.105051	0.0288674	0.00601459
538.042	1.54032	-0.0101606	0.742477	0.0153223	5	5	0.547996	0.492229	5	0.0471719	0.166272	-0.0577875
539.006	1.35828	-0.00821332	5	0.039949	1.6488	1.54653	0.458866	0.929175	5	0.0942561	0.293964	-0.062224
539.971	0.939993	0.0114491	5	0.0945376	0.794319	0.986926	0.426884	1.23704	1.19312	0.24647	0.356176	-0.00700346
540.935	0.567012	0.0255948	1.6633	0.167935	0.499187	0.894811	0.46195	1.15399	0.387338	0.544253	0.340423	0.0983548
541.899	0.506201	0.0250311	0.669063	0.238098	0.345553	0.767625	0.568531	0.959454	0.169999	1.29882	0.279441	0.246597
542.864	0.787509	0.0132926	0.359662	0.268615	0.262553	0.530197	0.745863	0.776653	0.071442	5	0.20368	0.430636
543.828	0.746886	0.000585089	0.193553	0.22219	0.223414	0.280564	0.916063	0.593749	0.0280696	5	0.1253	0.632254
544.792	0.287187	5.50919e-05	0.0973571	0.0992227	0.215197	0.0785067	0.801405	0.407261	0.0136981	0.591777	0.0464739	0.808099
545.756	0.174169	0.0287266	0.0432126	-0.0569965	0.231766	-0.0613209	0.450777	0.234427	0.0102924	0.13677	-0.0295169	0.927725
546.72	0.113036	0.108632	0.0216851	-0.193398	0.271887	-0.131384	0.143857	0.103316	0.00502701	-0.106677	-0.0880544	1.1085
547.685	0.44843	0.251206	0.0373888	-0.264501	0.333907	-0.125687	-0.0377451	0.0433612	0.00134037	-0.205905	-0.100632	5
548.649	0.48936	0.40424	0.0966288	-0.24599	0.402219	-0.0597757	-0.081032	0.0640277	0.0220147	-0.176545	-0.0428275	5
549.613	0.564731	0.458819	0.189278	-0.147699	0.447171	0.0221226	-0.00489441	0.134719	0.0834864	-0.0537287	0.0827667	5
550.577	0.65015	0.422101	0.291256	0.00237312	0.452574	0.0874649	0.155109	0.203445	0.180865	0.10481	0.251648	5
551.542	0.733234	0.379094	0.378486	0.182782	0.427577	0.138786	0.358545	0.236494	0.295056	0.241081	0.427674	5
552.506	0.462724	0.368803	0.43444	0.383464	0.391643	0.189577	0.538529	0.233346	0.392938	0.323239	0.55284	1.28115
553.47	0.450547	0.398382	0.453704	0.591265	0.361346	0.244589	0.595425	0.210002	0.430197	0.35786	0.566248	0.746999
554.434	0.432953	0.4641	0.44012	0.748315	0.346824	0.297961	0.516252	0.180356	0.38675	0.36562	0.480444	0.535736
555.399	0.395479	0.547539	0.399731	0.729491	0.351564	0.338328	0.393888	0.151725	0.29306	0.353769	0.364379	0.426799
556.363	0.342578	0.593401	0.337501	0.529709	0.369954	0.357301	0.29492	0.12862	0.196199	0.314511	0.269332	0.376907
557.327	0.286316	0.524825	0.262817	0.291004	0.380784	0.356855	0.246342	0.118204	0.131019	0.245086	0.223636	0.368901
558.291	0.243387	0.362973	0.196946	0.100767	0.351237	0.347146	0.261015	0.133183	0.120425	0.168867	0.24722	0.387476
559.255	0.232039	0.210487	0.168841	-0.00929101	0.27654	0.334752	0.334356	0.185896	0.171673	0.126347	0.344412	0.408411
560.22	0.251752	0.123505	0.197774	-0.0347102	0.195858	0.315925	0.419912	0.27273	0.257747	0.144049	0.467564	0.408923
561.184	0.278426	0.10182	0.2837	0.0100138	0.140677	0.285782	0.443353	0.365497	0.315352	0.219662	0.507815	0.389018
562.148	0.294319	0.123744	0.416082	0.105488	0.113531	0.246935	0.387952	0.424404	0.299153	0.329728	0.428363	0.362134
563.112	0.302409	0.167254	0.582624	0.239187	0.104884	0.205499	0.299458	0.424467	0.224912	0.435413	0.306317	0.336488
564.077	0.306469	0.214301	0.759274	0.403833	0.105514	0.166803	0.216983	0.372725	0.130197	0.48569	0.201496	0.314348
565.041	0.303424	0.248693	0.878098	0.572626	0.109447	0.136662	0.160609	0.299547	0.040919	0.454751	0.138352	0.297962
566.005	0.287846	0.257819	0.856046	0.647695	0.113344	0.124465	0.143313	0.241123	-0.0252391	0.382055	0.132795	0.292892
566.969	0.269858	0.242267	0.740649	0.552952	0.114905	0.142235	0.170189	0.228753	-0.0539498	0.330369	0.19558	0.304484
567.933	0.272225	0.217909	0.635139	0.404196	0.112167	0.195971	0.224581	0.278197	-0.040882	0.328363	0.311751	0.327081
568.898	0.292878	0.198946	0.567989	0.301127	0.10536	0.278202	0.267624	0.382775	0.00257859	0.357223	0.418957	0.340874
569.862	0.311584	0.187665	0.52033	0.253858	0.0984226	0.372097	0.272163	0.518936	0.057952	0.371721	0.446117	0.328167
570.826	0.317374	0.180973	0.4705	0.246471	0.0976556	0.457603	0.245695	0.649816	0.111799	0.342357	0.399542	0.288702
571.79	0.310718	0.177402	0.411373	0.263825	0.109359	0.512732	0.210493	0.720112	0.158966	0.280589	0.336505	0.236546
572.755	0.295606	0.178306	0.348932	0.294187	0.137061	0.521116	0.182493	0.687271	0.199538	0.218196	0.295377	0.189187
573.719	0.280142	0.185748	0.293548	0.327242	0.177913	0.486622	0.167602	0.581167	0.234446	0.179113	0.288073	0.160092
574.683	0.271556	0.199878	0.252425	0.354332	0.220983	0.4307	0.164757	0.466851	0.261819	0.171025	0.30895	0.155393
575.647	0.270158	0.218146	0.226843	0.370867	0.252926	0.373044	0.170407	0.382878	0.276053	0.187036	0.339948	0.173589
576.612	0.271989	0.237015	0.213743	0.376942	0.269352	0.322844	0.182405	0.340064	0.271224	0.210768	0.359687	0.20783
577.576	0.274146	0.254343	0.20902	0.375055	0.278383	0.283369	0.200612	0.335063	0.246792	0.225405	0.358246	0.249319
578.54	0.276847	0.270229	0.210091	0.367954	0.291711	0.257994	0.224157	0.355305	0.209943	0.224344	0.343453	0.290135
579.504	0.281491	0.285943	0.216835	0.358303	0.314535	0.252156	0.248484	0.378834	0.17196	0.213975	0.330576	0.324805
580.469	0.288216	0.302118	0.231039	0.349075	0.341783	0.272115	0.265731	0.380462	0.14264	0.205338	0.329375	0.350701
581.433	0.296224	0.317566	0.254892	0.34335	0.361002	0.322768	0.269754	0.350184	0.127262	0.20481	0.339147	0.367728
582.397	0.305266	0.329337	0.289004	0.343369	0.361418	0.404571	0.26181	0.302937	0.126448	0.211045	0.35014	0.377844
583.361	0.315079	0.33394	0.330275	0.349282	0.343289	0.50657	0.250369	0.263574	0.137114	0.217271	0.349908	0.384273
584.326	0.32353	0.329198	0.37079	0.358287	0.31715	0.595339	0.244949	0.249393	0.153683	0.216841	0.333378	0.389823
585.29	0.326684	0.315504	0.400518	0.365347	0.294199	0.622616	0.249879	0.264449	0.169996	0.208727	0.30765	0.394639
586.254	0.322962	0.295297	0.413959	0.365997	0.279319	0.576136	0.262156	0.300013	0.181805	0.19758	0.284989	0.39533
587.218	0.314407	0.271415	0.413689	0.359142	0.271295	0.494008	0.273732	0.33805	0.187947	0.188631	0.273528	0.387043
588.182	0.302784	0.246228	0.406192	0.347111	0.266719	0.41385	0.276283	0.359442	0.189181	0.183568	0.274675	0.367372
589.147	0.28897	0.22209	0.39585	0.333497	0.263403	0.351916	0.265634	0.35567	0.186304	0.180113	0.285124	0.339074
590.111	0.274603	0.202119	0.382857	0.321122	0.261548	0.312411	0.243744	0.334204	0.179394	0.173973	0.29947	0.309795
591.075	0.262411	0.190046	0.365194	0.311148	0.26281	0.295581	0.217717	0.311434	0.168635	0.162085	0.312638	0.289237
592.039	0.255313	0.188439	0.34265	0.30338	0.268206	0.299486	0.196428	0.301116	0.155859	0.145802	0.322188	0.284886
593.004	0.254946	0.196239	0.319202	0.297626	0.276417	0.318858	0.186263	0.307188	0.144963	0.130891	0.328896	0.297858
593.968	0.260441	0.208319	0.300786	0.295111	0.284197	0.344913	0.188487	0.323239	0.140147	0.123555	0.33437	0.32173
594.932	0.268844	0.218443	0.291274	0.298306	0.288523	0.367952	0.199783	0.338106	0.143627	0.126622	0.33835	0.346294
595.896	0.277012	0.223193	0.290925	0.309174	0.288142	0.381072	0.214633	0.343852	0.154631	0.138772	0.338816	0.36392
596.861	0.283045	0.223331	0.297172	0.327119	0.283455	0.382402	0.227442	0.340024	0.169502	0.155463	0.334242	0.373348
597.825	0.286183	0.222039	0.305928	0.347732	0.275686	0.374753	0.233988	0.33154	0.182557	0.170271	0.325335	0.378182
598.789	0.286043	0.222046	0.312935	0.363547	0.266288	0.363155	0.232517	0.32365	0.188263	0.17713	0.314541	0.382402
599.753	0.282432	0.223853	0.315259	0.367687	0.256674	0.351949	0.224055	0.318622	0.184214	0.173291	0.304034	0.38711
600.717	0.27576	0.225938	0.312443	0.358374	0.248125	0.343237	0.21152	0.315632	0.172486	0.160825	0.294299	0.390476
601.682	0.267357	0.226349	0.306704	0.340087	0.241764	0.33713	0.198311	0.312667	0.158058	0.14526	0.284508	0.390087
602.646	0.259363	0.22442	0.302046	0.320513	0.238555	0.333002	0.187301	0.308686	0.145962	0.132743	0.274158	0.385611
603.61	0.254176	0.221412	0.302499	0.306461	0.239176	0.330642	0.180361	0.304603	0.13914	0.127518	0.264474	0.379652
604.574	0.253443	0.219635	0.30989	0.301239	0.243746	0.330539	0.178151	0.302467	0.137601	0.130357	0.258181	0.37607
605.539	0.257076	0.220812	0.322213	0.304024	0.251544	0.333211	0.180194	0.303543	0.139041	0.138411	0.257665	0.377179
606.503	0.263199	0.225118	0.33408	0.311158	0.260991	0.338389	0.185361	0.307025	0.140702	0.146974	0.263144	0.382251
607.467	0.269232	0.231501	0.339667	0.318479	0.269904	0.3449	0.192514	0.310433	0.14118	0.152333	0.27234	0.388301
608.431	0.27325	0.238581	0.336458	0.323177	0.275947	0.351331	0.200807	0.311204	0.140853	0.153631	0.281611	0.392151
609.396	0.274717	0.245186	0.326937	0.324318	0.27737	0.356829	0.209565	0.30825	0.140944	0.152551	0.287731	0.392211
610.36	0.274327	0.250351	0.316836	0.322346	0.273957	0.361448	0.218033	0.302431	0.142278	0.151473	0.289445	0.389
611.324	0.273254	0.253182	0.311492	0.318358	0.267497	0.365783	0.225275	0.295669	0.144635	0.151686	0.287892	0.384329
612.288	0.272379	0.252998	0.31313	0.313616	0.261083	0.370229	0.230268	0.289492	0.146983	0.15276	0.28558	0.380032
613.253	0.271914	0.24966	0.320387	0.309301	0.257657	0.374471	0.231994	0.2842	0.148169	0.153196	0.284797	0.377222
614.217	0.271505	0.243761	0.329547	0.30631	0.258843	0.377581	0.229531	0.279078	0.147433	0.151587	0.286558	0.376328
615.181	0.270559	0.236519	0.33645	0.304919	0.264412	0.378602	0.22244	0.273195	0.144506	0.147468	0.290264	0.37737
616.145	0.268598	0.229471	0.338464	0.304412	0.272234	0.3773	0.211593	0.26617	0.139584	0.141553	0.293801	0.380001
617.109	0.265574	0.224068	0.335809	0.303151	0.278943	0.37462	0.199841	0.25846	0.133444	0.135362	0.294256	0.383362
618.074	0.262025	0.221265	0.331195	0.299609	0.281712	0.372347	0.191361	0.251056	0.127477	0.130421	0.289581	0.386246
619.038	0.258932	0.22131	0.327735	0.293842	0.280153	0.371997	0.189533	0.244865	0.123246	0.127516	0.280225	0.387828
620.002	0.25726	0.223838	0.326964	0.287819	0.276292	0.373887	0.195086	0.240418	0.121714	0.126563	0.268971	0.388312
620.966	0.257497	0.228082	0.328578	0.284178	0.272717	0.377185	0.205912	0.238089	0.12278	0.127094	0.259164	0.388686
621.931	0.2595	0.232992	0.331431	0.284716	0.270953	0.380626	0.218208	0.238361	0.125424	0.128779	0.253188	0.389819
622.895	0.262642	0.237322	0.334601	0.289587	0.271061	0.383242	0.228008	0.241748	0.128243	0.131599	0.251937	0.391714
623.859	0.266068	0.239958	0.337855	0.297172	0.272032	0.384748	0.232667	0.248336	0.130099	0.135644	0.254842	0.393395
624.823	0.268971	0.240448	0.341464	0.304623	0.27246	0.385487	0.23186	0.257298	0.130623	0.140731	0.260124	0.393564
625.788	0.270805	0.239322	0.345578	0.309102	0.271261	0.385988	0.227417	0.266815	0.130213	0.146079	0.265383	0.391696
626.752	0.271357	0.237727	0.349635	0.309234	0.268157	0.386402	0.22202	0.274718	0.129474	0.15034	0.268544	0.388681
627.716	0.270702	0.236589	0.352332	0.305689	0.263747	0.38629	0.217825	0.279521	0.128558	0.152123	0.268712	0.386335
628.68	0.269129	0.23605	0.352302	0.300477	0.259199	0.384974	0.215972	0.281096	0.127059	0.15072	0.266374	0.386193
629.644	0.267134	0.235632	0.349045	0.295785	0.255835	0.382179	0.216871	0.280516	0.124536	0.146546	0.262941	0.388588
630.609	0.265401	0.23492	0.343424	0.293215	0.254739	0.378456	0.220542	0.279337	0.121195	0.141019	0.260025	0.392538
631.573	0.264629	0.234118	0.337331	0.293551	0.256399	0.375022	0.226535	0.278811	0.118088	0.135942	0.258789	0.39633
632.537	0.265197	0.234022	0.332706	0.296725	0.260424	0.373104	0.233603	0.279329	0.116629	0.132743	0.259462	0.398423
633.501	0.266851	0.2354	0.330498	0.301834	0.265589	0.373179	0.2397	0.280204	0.117693	0.131943	0.261153	0.398171
634.466	0.268699	0.238285	0.330226	0.307286	0.270372	0.374641	0.242773	0.27992	0.120952	0.133106	0.262163	0.395963
635.43	0.269652	0.241789	0.330444	0.311268	0.273808	0.376144	0.241991	0.276849	0.124943	0.135292	0.260848	0.392795
636.394	0.269043	0.244603	0.329812	0.312404	0.27599	0.376385	0.238349	0.270151	0.127861	0.137664	0.256551	0.389704
637.358	0.266966	0.245752	0.327972	0.310288	0.277767	0.374748	0.234021	0.260319	0.128543	0.139809	0.249982	0.387422
638.323	0.264099	0.245019	0.325634	0.305538	0.279843	0.371391	0.230982	0.249039	0.126976	0.141635	0.242787	0.386242
639.287	0.261197	0.242807	0.323888	0.29938	0.28202	0.366869	0.229977	0.238477	0.124063	0.143032	0.236681	0.385978
640.251	0.258658	0.23971	0.323373	0.293061	0.283162	0.361721	0.23042	0.23043	0.120971	0.143661	0.23274	0.385988
641.215	0.256453	0.236251	0.323874	0.287448	0.281973	0.356351	0.231144	0.225785	0.118552	0.143022	0.231175	0.38541
642.179	0.254408	0.23293	0.324506	0.282956	0.278038	0.351196	0.231417	0.224437	0.117137	0.140708	0.231541	0.383624
643.144	0.252532	0.230395	0.324313	0.279724	0.272328	0.346906	0.231491	0.225569	0.116673	0.136649	0.233089	0.38071
644.108	0.251126	0.229412	0.322869	0.277846	0.266765	0.344289	0.232348	0.228096	0.116963	0.13122	0.23503	0.377544
645.072	0.250611	0.23052	0.320584	0.277473	0.263173	0.343965	0.234907	0.231057	0.117843	0.125207	0.236633	0.37536
646.036	0.251232	0.233586	0.318569	0.278783	0.262339	0.345923	0.239346	0.233828	0.119203	0.119686	0.237295	0.374997
647.001	0.252854	0.237609	0.318137	0.281825	0.263749	0.34927	0.24497	0.236109	0.120911	0.115798	0.236681	0.376339
647.965	0.25498	0.241027	0.320133	0.286338	0.266109	0.352421	0.250669	0.237732	0.122709	0.114424	0.234865	0.378356
648.929	0.256954	0.24241	0.324376	0.291621	0.268307	0.353758	0.255538	0.238457	0.124168	0.115818	0.232274	0.379772
649.893	0.258194	0.241086	0.329465	0.296568	0.270109	0.35242	0.259144	0.23792	0.124759	0.11939	0.229404	0.379864
650.858	0.258322	0.237277	0.333189	0.299965	0.272103	0.348688	0.261331	0.235783	0.124043	0.123862	0.226528	0.378776
651.822	0.257225	0.23181	0.333451	0.300963	0.27507	0.343715	0.261944	0.231987	0.121901	0.127754	0.223694	0.377184
652.786	0.255095	0.225806	0.329301	0.299524	0.27931	0.338863	0.260886	0.226949	0.118708	0.129954	0.220991	0.375756
653.75	0.252463	0.220535	0.321542	0.296573	0.284315	0.335064	0.258478	0.221547	0.11532	0.130083	0.218784	0.374856
654.715	0.250062	0.217226	0.312463	0.293652	0.288889	0.332458	0.255695	0.21685	0.112816	0.1285	0.217589	0.374543
655.679	0.248494	0.216655	0.304728	0.292136	0.291712	0.330434	0.253847	0.213651	0.111996	0.126	0.217599	0.374681
656.643	0.247922	0.218721	0.300116	0.292474	0.292095	0.328094	0.253863	0.21211	0.112982	0.123397	0.21829	0.375001
657.607	0.248056	0.222412	0.299	0.294039	0.290433	0.32489	0.255817	0.211809	0.115205	0.121287	0.218568	0.375153
658.572	0.248462	0.226257	0.300709	0.295663	0.288115	0.321022	0.259054	0.212117	0.11779	0.120098	0.217424	0.374834
659.536	0.248934	0.228986	0.304181	0.296453	0.287044	0.317413	0.26273	0.212535	0.120029	0.120195	0.214677	0.374026
660.5	0.249647	0.230143	0.308395	0.296432	0.288823	0.315235	0.266349	0.212796	0.121719	0.121777	0.211298	0.37315
661.464	0.250958	0.230267	0.312559	0.296537	0.293826	0.315136	0.269967	0.212748	0.123183	0.124597	0.208847	0.372868
662.428	0.252991	0.230323	0.316182	0.297845	0.30094	0.316785	0.273938	0.212192	0.124921	0.127928	0.20832	0.373526
663.393	0.255481	0.230842	0.319056	0.300831	0.308461	0.319236	0.278509	0.210854	0.127199	0.130929	0.209533	0.374836
664.357	0.257956	0.231571	0.321123	0.305343	0.315179	0.321651	0.283701	0.208484	0.129925	0.132971	0.2115	0.376066
665.321	0.259947	0.231596	0.322326	0.310976	0.320685	0.323658	0.289441	0.205	0.132725	0.133581	0.213026	0.376404
666.285	0.261043	0.229529	0.322527	0.317213	0.325046	0.325321	0.295616	0.200835	0.134916	0.132164	0.212976	0.375333
667.25	0.261001	0.224129	0.321676	0.323019	0.328309	0.326975	0.301738	0.197746	0.135385	0.128005	0.210629	0.373403
668.214	0.260285	0.21667	0.320482	0.32633	0.33017	0.328903	0.306221	0.19924	0.133211	0.121505	0.206998	0.373401
669.178	0.26041	0.212813	0.320703	0.325688	0.330551	0.330766	0.30707	0.207009	0.129728	0.115883	0.2056	0.378702
670.142	0.262242	0.216441	0.323116	0.323036	0.33053	0.331883	0.304823	0.216486	0.127961	0.114176	0.208338	0.387872
671.106	0.264921	0.224916	0.32657	0.321026	0.331327	0.332211	0.30174	0.222584	0.128741	0.115586	0.213042	0.396385
672.071	0.267443	0.234414	0.329891	0.320191	0.333336	0.332098	0.298952	0.224633	0.131038	0.118113	0.217161	0.402048
673.035	0.269401	0.242886	0.332574	0.320026	0.336506	0.331734	0.296684	0.224015	0.133934	0.120715	0.219481	0.404858
673.999	0.270727	0.24922	0.334453	0.320067	0.340597	0.331097	0.295178	0.22218	0.136984	0.123061	0.219648	0.405508
674.963	0.271504	0.252492	0.335556	0.320168	0.345142	0.330065	0.29496	0.220308	0.13996	0.124986	0.217925	0.404977
675.928	0.271933	0.252115	0.336173	0.320518	0.349454	0.328553	0.296627	0.2192	0.14265	0.126236	0.215263	0.404474
676.892	0.272292	0.248403	0.336847	0.321527	0.352916	0.326656	0.30035	0.218997	0.144819	0.126488	0.213074	0.40513
677.856	0.272809	0.242721	0.338097	0.323559	0.355407	0.324677	0.305528	0.219061	0.146314	0.12559	0.212491	0.407455
678.82	0.273557	0.236857	0.340057	0.326677	0.357417	0.322994	0.310912	0.218421	0.147211	0.123816	0.213688	0.411073
679.785	0.274446	0.232242	0.342352	0.330542	0.359695	0.321868	0.315086	0.216512	0.147841	0.12189	0.215889	0.414985
680.749	0.275317	0.229616	0.344336	0.33447	0.362771	0.321299	0.316952	0.213611	0.148666	0.120726	0.217954	0.418088
681.713	0.276022	0.229093	0.345475	0.337643	0.366661	0.321026	0.316071	0.21065	0.150028	0.120974	0.219001	0.419618
682.677	0.276452	0.230344	0.345629	0.339418	0.37083	0.320688	0.312829	0.208624	0.15194	0.122615	0.218676	0.419377
683.641	0.276556	0.232815	0.345072	0.339635	0.374411	0.320113	0.308305	0.208056	0.154058	0.124884	0.217033	0.417732
684.606	0.276379	0.235916	0.344289	0.338734	0.376584	0.319562	0.303878	0.208898	0.155907	0.126621	0.214309	0.415474
685.57	0.276152	0.239162	0.343776	0.337633	0.377041	0.31974	0.300817	0.210844	0.157216	0.126907	0.210891	0.413645
686.534	0.276359	0.242237	0.343975	0.337435	0.376396	0.321508	0.30002	0.213706	0.158176	0.125636	0.207487	0.413372
687.499	0.277686	0.245005	0.345316	0.339072	0.376264	0.325407	0.301982	0.217556	0.159422	0.123686	0.205183	0.415655
688.463	0.280798	0.247479	0.348246	0.343006	0.378807	0.331289	0.306917	0.222528	0.161732	0.12252	0.205127	0.421131
689.427	0.286062	0.249775	0.353192	0.349149	0.385823	0.338357	0.314914	0.228505	0.165622	0.123401	0.207955	0.429984
690.391	0.293429	0.252064	0.360494	0.357072	0.397966	0.345677	0.325963	0.235046	0.171132	0.126783	0.213431	0.44209
691.355	0.302574	0.254587	0.370385	0.366371	0.414549	0.352766	0.339827	0.24168	0.177973	0.132245	0.22063	0.457303
692.32	0.313154	0.257717	0.383034	0.376926	0.433965	0.359811	0.355928	0.248354	0.185841	0.138907	0.228539	0.475673
693.284	0.325016	0.262015	0.398582	0.388915	0.454365	0.367446	0.373446	0.25567	0.194664	0.145953	0.236647	0.497471
694.248	0.33825	0.268181	0.417097	0.402627	0.474237	0.376339	0.391678	0.264735	0.204611	0.152954	0.245197	0.523096
695.212	0.353058	0.276833	0.438382	0.41815	0.492674	0.386858	0.410437	0.276661	0.215864	0.159884	0.254979	0.552911
696.177	0.369446	0.288125	0.461667	0.435027	0.509243	0.398913	0.430104	0.291894	0.228286	0.166873	0.266782	0.586994
697.141	0.38684	0.301338	0.48529	0.452016	0.523564	0.411943	0.451053	0.309643	0.241139	0.173854	0.28072	0.624683
698.105	0.403771	0.314701	0.506589	0.46709	0.534891	0.42495	0.472614	0.327711	0.253055	0.180317	0.295744	0.663819
699.069	0.417889	0.325709	0.522242	0.477815	0.542014	0.436533	0.49228	0.34295	0.26233	0.185337	0.309632	0.699932
700.034	0.426459	0.331905	0.52918	0.482044	0.543609	0.444998	0.505978	0.35227	0.267439	0.187901	0.319564	0.726163
700.998	0.427332	0.331817	0.525775	0.4787	0.538892	0.448693	0.509735	0.353782	0.267552	0.187363	0.323169	0.735177
701.962	0.419977	0.325484	0.512676	0.468249	0.528149	0.446591	0.50194	0.347438	0.262801	0.18376	0.319552	0.72311
702.926	0.405868	0.314259	0.492608	0.452582	0.512825	0.438859	0.484373	0.334851	0.254209	0.177802	0.30968	0.692503
703.89	0.387814	0.300102	0.469224	0.434358	0.495089	0.426939	0.461093	0.31848	0.243334	0.170539	0.295851	0.650945
704.855	0.368733	0.284863	0.445747	0.416154	0.477164	0.412987	0.436273	0.300753	0.231812	0.162914	0.280627	0.606772
705.819	0.350754	0.269944	0.424188	0.399865	0.460763	0.398997	0.41273	0.283554	0.220979	0.155481	0.265944	0.565847
706.783	0.334983	0.256339	0.405327	0.386499	0.446815	0.386177	0.391726	0.268142	0.211688	0.148421	0.252796	0.530886
707.747	0.321758	0.244788	0.389218	0.376299	0.4355	0.374848	0.37355	0.255286	0.204282	0.141777	0.241449	0.502343
708.712	0.31103	0.235827	0.375777	0.36901	0.426486	0.364794	0.358142	0.245412	0.198697	0.135711	0.231847	0.479625
709.676	0.302648	0.229703	0.365116	0.364132	0.419281	0.355769	0.34541	0.238649	0.194618	0.130581	0.223917	0.461956
710.64	0.296467	0.226285	0.357498	0.361079	0.413552	0.347857	0.335229	0.234793	0.191659	0.12682	0.217639	0.448723
711.604	0.292312	0.22508	0.353033	0.359264	0.409288	0.341522	0.327355	0.23329	0.189524	0.124688	0.212959	0.439431
712.568	0.28993	0.225398	0.351359	0.358177	0.406758	0.337378	0.321442	0.233319	0.188101	0.124095	0.209687	0.43352
713.533	0.288999	0.226594	0.351603	0.35751	0.406287	0.335845	0.317188	0.234041	0.187465	0.124607	0.207516	0.430329
714.497	0.289249	0.228269	0.352722	0.357309	0.408059	0.336957	0.314503	0.234933	0.187817	0.12568	0.206186	0.429307
715.461	0.290633	0.230314	0.354063	0.358039	0.412102	0.340446	0.313605	0.236001	0.189403	0.12697	0.205669	0.430348
716.426	0.293415	0.23282	0.355753	0.36049	0.418443	0.346017	0.315	0.237762	0.192478	0.128513	0.206267	0.434018
717.39	0.2981	0.235935	0.35866	0.365486	0.427205	0.353571	0.319346	0.240969	0.197271	0.130656	0.208544	0.441461
718.354	0.305129	0.239713	0.363885	0.373379	0.438396	0.363144	0.327166	0.246206	0.203867	0.133769	0.213046	0.453851
719.318	0.314344	0.24395	0.371915	0.38341	0.451317	0.3745	0.338332	0.253384	0.211947	0.137864	0.21983	0.471338
720.282	0.32447	0.248033	0.381775	0.393366	0.463951	0.386586	0.35146	0.261375	0.220532	0.142318	0.227968	0.491805
721.247	0.333135	0.25098	0.390875	0.400195	0.473115	0.397358	0.363774	0.268179	0.22806	0.145995	0.235488	0.510471
722.211	0.337753	0.251754	0.396031	0.401552	0.475784	0.404355	0.371884	0.271727	0.232914	0.14778	0.240064	0.521437
723.175	0.336696	0.249685	0.395005	0.397002	0.470655	0.405703	0.373114	0.270752	0.234036	0.147109	0.240057	0.520533
724.139	0.329864	0.244717	0.387364	0.387863	0.458653	0.400775	0.366431	0.265108	0.23117	0.144081	0.235111	0.507233
725.104	0.318453	0.23742	0.374293	0.37615	0.442249	0.390273	0.352601	0.255563	0.224749	0.139245	0.226094	0.484341
726.068	0.304369	0.228825	0.357923	0.36367	0.424416	0.375931	0.333812	0.24348	0.215698	0.133351	0.214648	0.456308
727.032	0.289658	0.22012	0.340661	0.35161	0.40775	0.360015	0.312995	0.230534	0.205242	0.127173	0.202632	0.427506
727.996	0.276001	0.212284	0.324618	0.340552	0.393905	0.344678	0.292943	0.218361	0.194664	0.12137	0.191561	0.40108
728.961	0.264399	0.205803	0.311185	0.330722	0.383395	0.331378	0.275537	0.208175	0.185026	0.11638	0.182242	0.378543
729.925	0.255134	0.200648	0.300887	0.3223	0.375818	0.320647	0.261437	0.200537	0.176978	0.112383	0.174769	0.360073
730.889	0.24802	0.196502	0.293531	0.315594	0.370347	0.312309	0.250349	0.195399	0.170758	0.109363	0.168855	0.345212
731.853	0.242712	0.19303	0.288527	0.310964	0.366191	0.305914	0.241602	0.192337	0.166327	0.10722	0.164222	0.333502
732.817	0.238915	0.190031	0.285195	0.308576	0.362835	0.301094	0.234662	0.190809	0.163502	0.105848	0.160795	0.324717
733.782	0.236408	0.187433	0.28299	0.308184	0.360043	0.297648	0.229341	0.190333	0.162033	0.105156	0.158622	0.318705
734.746	0.234992	0.185241	0.281607	0.309146	0.35778	0.29542	0.22569	0.190556	0.161627	0.105044	0.157676	0.315126
735.71	0.234454	0.183521	0.280981	0.310692	0.356155	0.294149	0.223754	0.191264	0.161988	0.105399	0.157713	0.313375
736.674	0.234603	0.182448	0.281189	0.312293	0.3554	0.293455	0.223385	0.192372	0.162876	0.10611	0.158327	0.312779
737.639	0.235345	0.182336	0.28231	0.313859	0.355824	0.293008	0.224252	0.193894	0.164158	0.107105	0.159137	0.312909
738.603	0.236694	0.183554	0.284301	0.315643	0.35768	0.292717	0.225969	0.1959	0.165806	0.108353	0.159959	0.313748
739.567	0.238714	0.186341	0.286959	0.317942	0.360988	0.292788	0.228248	0.198476	0.167838	0.109831	0.160857	0.315584
740.531	0.241414	0.190596	0.289996	0.320858	0.365442	0.293554	0.230944	0.201687	0.17024	0.111463	0.162026	0.318746
741.495	0.244691	0.19579	0.293199	0.324299	0.370495	0.295197	0.233985	0.205587	0.172926	0.113113	0.163633	0.323379
742.46	0.248387	0.201115	0.296589	0.328182	0.37564	0.297565	0.237287	0.210275	0.175784	0.114661	0.16572	0.329437
743.424	0.252417	0.205818	0.300469	0.332647	0.380704	0.300256	0.240765	0.215931	0.178779	0.116128	0.168236	0.336853
744.388	0.256881	0.209579	0.30533	0.33804	0.385951	0.302911	0.244456	0.222792	0.182034	0.117766	0.171145	0.345686
745.352	0.262032	0.212675	0.311608	0.34464	0.391897	0.305482	0.24863	0.231024	0.185804	0.120001	0.174503	0.356089
746.317	0.268093	0.215808	0.319417	0.352307	0.398915	0.308265	0.253749	0.240526	0.190326	0.123227	0.178426	0.368055
747.281	0.27501	0.219665	0.328357	0.360336	0.406889	0.311629	0.260206	0.250788	0.195629	0.127545	0.182937	0.381133
748.245	0.282311	0.224449	0.337528	0.367645	0.415117	0.315651	0.267996	0.260892	0.201417	0.132608	0.187804	0.394319
749.209	0.289176	0.229665	0.345776	0.373231	0.422549	0.319934	0.276521	0.269719	0.207119	0.137678	0.192496	0.40625
750.174	0.294705	0.234308	0.352073	0.376586	0.428194	0.323737	0.284704	0.276264	0.212089	0.141897	0.196311	0.415596
751.138	0.298221	0.237367	0.355819	0.377781	0.431444	0.326327	0.291354	0.279903	0.21581	0.144612	0.198616	0.421401
752.102	0.299436	0.23833	0.356896	0.377209	0.432125	0.327287	0.295572	0.280498	0.217992	0.145589	0.199068	0.423225
753.066	0.298411	0.237379	0.355474	0.375223	0.430334	0.326596	0.296964	0.278305	0.218503	0.144997	0.19768	0.421068
754.031	0.295403	0.235153	0.351759	0.371944	0.426272	0.324465	0.295566	0.273809	0.217258	0.143234	0.194717	0.415261
754.995	0.290717	0.232283	0.345882	0.367329	0.420235	0.321148	0.29162	0.267576	0.214183	0.14071	0.190519	0.4064
755.959	0.284674	0.229048	0.337998	0.361387	0.412714	0.316868	0.28544	0.260201	0.209326	0.137736	0.185392	0.395307
756.923	0.277678	0.225362	0.328502	0.354364	0.404442	0.311906	0.27744	0.252318	0.203018	0.134539	0.179648	0.382924
757.888	0.270253	0.221049	0.318135	0.346751	0.396226	0.306673	0.268246	0.244605	0.195932	0.131337	0.173695	0.370137
758.852	0.262985	0.216155	0.30786	0.339141	0.388635	0.301641	0.258687	0.237712	0.188933	0.128389	0.16808	0.357598
759.816	0.256355	0.211022	0.298541	0.332018	0.381745	0.297141	0.249591	0.232108	0.182769	0.12595	0.163357	0.345664
760.78	0.25058	0.206107	0.290646	0.325616	0.37514	0.293177	0.241497	0.227918	0.177785	0.124173	0.159863	0.334453
761.744	0.245556	0.201706	0.284134	0.319894	0.368216	0.289438	0.23448	0.224876	0.173836	0.123026	0.157546	0.323963
762.709	0.240968	0.19782	0.278595	0.314629	0.360589	0.285504	0.228214	0.222433	0.170445	0.122281	0.155978	0.314155
763.673	0.236475	0.194242	0.273536	0.309562	0.352352	0.281124	0.222226	0.21998	0.167085	0.121593	0.15456	0.30497
764.637	0.231891	0.190766	0.268635	0.304541	0.344024	0.27635	0.216188	0.217092	0.163441	0.120637	0.152808	0.296316
765.601	0.227236	0.187349	0.263838	0.299594	0.33627	0.271459	0.210065	0.213651	0.159493	0.119234	0.150544	0.288096
766.566	0.222693	0.184127	0.259286	0.29491	0.329611	0.26675	0.204084	0.209808	0.155438	0.117419	0.147908	0.280282
767.53	0.218496	0.181316	0.255162	0.290747	0.324282	0.262378	0.198567	0.205864	0.151519	0.115429	0.145222	0.272974
768.494	0.214836	0.179091	0.25158	0.28732	0.320258	0.258344	0.193781	0.202138	0.147903	0.113606	0.142805	0.266371
769.458	0.211821	0.177541	0.248563	0.284719	0.317363	0.254611	0.189867	0.198921	0.144656	0.112261	0.140877	0.260653
770.423	0.209486	0.176681	0.246108	0.282897	0.315351	0.25122	0.186857	0.19648	0.141795	0.111564	0.139538	0.255855
771.387	0.20781	0.176477	0.244233	0.281694	0.313941	0.248308	0.184716	0.195045	0.139345	0.111492	0.138804	0.251852
772.351	0.206724	0.176837	0.242985	0.28089	0.312838	0.246024	0.183347	0.194743	0.137348	0.111872	0.138625	0.248455
773.315	0.206114	0.177582	0.242368	0.280251	0.311791	0.244419	0.18257	0.195515	0.135834	0.112483	0.138881	0.24556
774.279	0.205823	0.178434	0.24227	0.279573	0.310661	0.243415	0.182101	0.197085	0.134765	0.113151	0.139398	0.243195
775.244	0.205674	0.179073	0.242428	0.278749	0.309433	0.242842	0.181605	0.199025	0.134028	0.1138	0.139979	0.241448
776.208	0.205504	0.179235	0.242476	0.277806	0.308143	0.242521	0.180815	0.200909	0.133451	0.114411	0.140469	0.240304
777.172	0.205194	0.178819	0.242077	0.276903	0.306762	0.242305	0.179661	0.202456	0.132861	0.114957	0.140787	0.239551
778.136	0.204689	0.177932	0.241066	0.276241	0.305147	0.242071	0.178324	0.203572	0.132126	0.11536	0.140919	0.238826
779.101	0.203997	0.176862	0.239536	0.27594	0.303139	0.241702	0.177145	0.204281	0.131168	0.115526	0.140876	0.237789
780.065	0.203176	0.175972	0.237799	0.275943	0.300736	0.241095	0.176427	0.204597	0.129964	0.115435	0.140675	0.236296
781.029	0.202319	0.175559	0.236238	0.276031	0.298211	0.240221	0.176251	0.204479	0.128527	0.115209	0.140349	0.234437
781.993	0.201518	0.17573	0.235123	0.275938	0.296035	0.239171	0.176418	0.203871	0.126911	0.115089	0.139981	0.232436
782.958	0.20083	0.176336	0.234472	0.275477	0.294624	0.238137	0.176558	0.202809	0.125223	0.115314	0.139695	0.23048
783.922	0.200242	0.177018	0.234048	0.274601	0.294069	0.237322	0.176351	0.201475	0.123614	0.115966	0.139593	0.228604
784.886	0.199679	0.177371	0.233473	0.273371	0.294041	0.236841	0.175702	0.200147	0.122236	0.1169	0.139678	0.226704
785.85	0.199032	0.177142	0.232434	0.271877	0.293942	0.236689	0.174765	0.199078	0.121167	0.117801	0.139821	0.224633
786.814	0.198231	0.176374	0.230868	0.270204	0.293241	0.236799	0.173794	0.19838	0.120364	0.118363	0.139843	0.22231
787.779	0.197303	0.175383	0.229014	0.268467	0.291778	0.237139	0.172941	0.19802	0.119666	0.118484	0.139648	0.219793
788.743	0.196397	0.174586	0.227322	0.266884	0.28985	0.237776	0.172153	0.197917	0.118901	0.118357	0.139338	0.217284
789.707	0.195768	0.174304	0.226276	0.265808	0.288048	0.238873	0.171275	0.19809	0.118028	0.11841	0.139214	0.215122
790.671	0.195747	0.174686	0.226248	0.265685	0.286998	0.240643	0.170296	0.198788	0.117256	0.119151	0.139688	0.213781
791.636	0.19672	0.175791	0.227468	0.266959	0.287182	0.243337	0.169572	0.200519	0.117055	0.121008	0.141147	0.213877
792.6	0.199098	0.177759	0.2301	0.26997	0.288913	0.247258	0.169862	0.203957	0.118025	0.12424	0.143857	0.216139
793.564	0.203264	0.1809	0.234324	0.274868	0.292375	0.252763	0.172091	0.209757	0.120681	0.128913	0.147928	0.221307
794.528	0.209438	0.185587	0.240322	0.281547	0.297634	0.260147	0.176957	0.218305	0.125212	0.134915	0.153284	0.229912
795.493	0.217501	0.19199	0.248115	0.289571	0.304518	0.269402	0.184545	0.229466	0.131342	0.141941	0.15963	0.241995
796.457	0.22684	0.199775	0.257329	0.29814	0.312453	0.279945	0.194133	0.24241	0.138323	0.149473	0.1664	0.256855
797.421	0.236331	0.208001	0.267038	0.306154	0.320402	0.290506	0.204284	0.255626	0.145101	0.15679	0.172788	0.272952
798.385	0.244541	0.215302	0.275831	0.312429	0.327044	0.299333	0.213212	0.267186	0.15059	0.163046	0.17789	0.288083
799.35	0.250101	0.220314	0.282153	0.315997	0.331152	0.304711	0.219306	0.275263	0.153944	0.167443	0.180946	0.299886
800.314	0.252127	0.222143	0.284787	0.316373	0.332007	0.305581	0.22158	0.278697	0.154733	0.169429	0.181571	0.306497
801.278	0.250452	0.220627	0.28327	0.313648	0.329581	0.301916	0.219876	0.277328	0.152964	0.168833	0.17985	0.307082
802.242	0.245594	0.216282	0.278011	0.308373	0.324423	0.294665	0.214768	0.271908	0.148988	0.165895	0.176267	0.301958
803.207	0.238478	0.209988	0.270072	0.301322	0.317323	0.285297	0.207271	0.263662	0.143361	0.161173	0.171511	0.292276
804.171	0.230108	0.202652	0.260768	0.29328	0.309027	0.275277	0.198507	0.253778	0.136725	0.155365	0.166284	0.279521
805.135	0.221343	0.195016	0.251282	0.284922	0.300117	0.265715	0.189461	0.243118	0.129711	0.149151	0.161178	0.265105
806.099	0.212818	0.187636	0.24243	0.276779	0.291053	0.25726	0.180854	0.232213	0.122871	0.14309	0.156614	0.250197
807.063	0.204961	0.180955	0.234616	0.269245	0.282249	0.250168	0.173126	0.221448	0.116617	0.137593	0.15283	0.235728
808.028	0.198049	0.175356	0.227911	0.262584	0.274095	0.244441	0.166491	0.21123	0.111194	0.132934	0.149877	0.222426
808.992	0.19223	0.17113	0.222209	0.256942	0.266887	0.23993	0.161018	0.202008	0.106681	0.129248	0.147652	0.210826
809.956	0.187531	0.168371	0.217369	0.252352	0.260761	0.236413	0.156685	0.194156	0.10302	0.126517	0.145963	0.20123
810.92	0.183854	0.166896	0.213305	0.248771	0.25567	0.233632	0.153398	0.187824	0.10006	0.124551	0.144609	0.193682
811.885	0.181006	0.166255	0.209972	0.246098	0.251442	0.231347	0.150985	0.182876	0.0976017	0.12304	0.143454	0.187994
812.849	0.178744	0.165883	0.207301	0.24419	0.247883	0.229385	0.149196	0.178964	0.0954477	0.121661	0.142452	0.183822
813.813	0.17686	0.165325	0.205133	0.242872	0.244871	0.22769	0.147754	0.175717	0.0934538	0.120231	0.141643	0.180775
814.777	0.175251	0.164424	0.203251	0.241954	0.242403	0.226334	0.146453	0.172916	0.0915781	0.118799	0.141133	0.178513
815.741	0.173936	0.163352	0.201482	0.241271	0.240566	0.225457	0.145235	0.170563	0.0898926	0.11761	0.141078	0.176788
816.706	0.173013	0.162459	0.199829	0.240729	0.239459	0.225156	0.144182	0.168791	0.088528	0.116943	0.141642	0.175425
817.67	0.172557	0.162029	0.198502	0.240314	0.239104	0.225389	0.143412	0.167687	0.0875649	0.116931	0.142928	0.174271
818.634	0.172537	0.162106	0.1978	0.240069	0.23938	0.225962	0.142957	0.167164	0.0869398	0.117482	0.144878	0.173174
819.598	0.172806	0.162483	0.197923	0.240029	0.240036	0.226627	0.142727	0.166977	0.0864502	0.118367	0.147236	0.172007
820.563	0.173175	0.162855	0.198831	0.240165	0.240759	0.227226	0.142615	0.166868	0.0858813	0.119383	0.149599	0.170748
821.527	0.173535	0.163013	0.200259	0.240395	0.241293	0.227781	0.142647	0.166737	0.0851821	0.120463	0.151581	0.169535
822.491	0.173916	0.162965	0.201872	0.240655	0.241521	0.228468	0.143052	0.166701	0.0845575	0.12165	0.153002	0.168633
823.455	0.17447	0.16292	0.203464	0.24099	0.241485	0.229498	0.144153	0.167001	0.0843891	0.122964	0.153988	0.168317
824.42	0.175373	0.163168	0.205061	0.241609	0.241332	0.230997	0.146137	0.167817	0.0850144	0.124317	0.154906	0.168741
825.384	0.176725	0.163946	0.206861	0.242828	0.241224	0.232967	0.148882	0.16913	0.0865124	0.125561	0.156187	0.169874
826.348	0.178519	0.165352	0.209076	0.24492	0.241292	0.235346	0.151979	0.170752	0.0886464	0.126644	0.158129	0.171576
827.312	0.180685	0.167335	0.211786	0.247942	0.241648	0.23808	0.154971	0.17249	0.0910048	0.127738	0.160806	0.173737
828.277	0.18316	0.16973	0.214907	0.251658	0.242425	0.241152	0.15763	0.174345	0.0932384	0.129195	0.164093	0.176383
829.241	0.185935	0.17233	0.218284	0.255622	0.243797	0.244562	0.160081	0.176581	0.0952264	0.131368	0.167768	0.17967
830.205	0.189058	0.174965	0.221814	0.2594	0.245929	0.248292	0.162693	0.179637	0.0970694	0.134424	0.171624	0.183789
831.169	0.192589	0.177569	0.225524	0.262795	0.248878	0.252324	0.16583	0.183923	0.0989464	0.138284	0.175547	0.188859
832.134	0.19657	0.180212	0.22954	0.26594	0.252524	0.256662	0.16966	0.189633	0.100962	0.142717	0.179533	0.194886
833.098	0.200979	0.183044	0.233957	0.269173	0.256551	0.261314	0.174114	0.196633	0.103089	0.147472	0.183652	0.201769
834.062	0.205689	0.186173	0.238698	0.272772	0.260518	0.266201	0.17897	0.204446	0.105215	0.152338	0.187941	0.209304
835.026	0.210429	0.189518	0.24345	0.276705	0.263979	0.27105	0.183959	0.212319	0.10723	0.157085	0.19229	0.217138
835.99	0.214788	0.192756	0.247722	0.280573	0.266596	0.275373	0.188792	0.219347	0.10906	0.161379	0.196364	0.224702
836.955	0.218282	0.195407	0.251019	0.283769	0.268198	0.278618	0.193118	0.22466	0.110634	0.164794	0.199658	0.231223
837.919	0.220496	0.197042	0.253017	0.285755	0.268766	0.280407	0.196501	0.227613	0.11184	0.16696	0.201678	0.235876
838.883	0.221211	0.197468	0.253632	0.286259	0.268369	0.280692	0.198488	0.227941	0.112523	0.167748	0.202163	0.238039
839.847	0.220447	0.196762	0.252937	0.285273	0.267107	0.279713	0.198767	0.22579	0.112559	0.167309	0.201196	0.237508
840.812	0.218399	0.195145	0.251029	0.282924	0.265079	0.277781	0.197293	0.221615	0.111941	0.165931	0.199131	0.234524
841.776	0.215311	0.192793	0.247955	0.279373	0.262359	0.275069	0.194291	0.215997	0.110785	0.163807	0.196387	0.229601
842.74	0.211384	0.189748	0.243763	0.274815	0.259	0.271553	0.190146	0.209455	0.109256	0.160924	0.193272	0.223297
843.704	0.206774	0.185971	0.238623	0.269543	0.255026	0.267133	0.185254	0.202359	0.107453	0.157163	0.189932	0.216056
844.668	0.201641	0.181504	0.232895	0.263954	0.250463	0.261819	0.179944	0.194935	0.105353	0.152531	0.186438	0.20821
845.633	0.19621	0.176589	0.227061	0.258453	0.245385	0.255857	0.174486	0.187339	0.102855	0.147328	0.182906	0.200056
846.597	0.190775	0.171659	0.221569	0.253306	0.23996	0.249701	0.16912	0.179721	0.0999112	0.142117	0.179534	0.191925
847.561	0.185627	0.167188	0.216666	0.248572	0.234477	0.243884	0.164062	0.172257	0.096623	0.137488	0.176525	0.184155
848.525	0.180983	0.163503	0.212353	0.244178	0.229303	0.238846	0.159474	0.165147	0.0932537	0.133787	0.173965	0.177001
849.49	0.176929	0.160662	0.208461	0.240091	0.224788	0.234796	0.155432	0.1586	0.0901262	0.13097	0.171747	0.17055
850.454	0.173431	0.15848	0.204808	0.236427	0.221152	0.231656	0.151934	0.152814	0.0874823	0.128665	0.169621	0.164698
851.418	0.170376	0.156663	0.201327	0.233432	0.218401	0.229085	0.148937	0.147937	0.0853948	0.126399	0.167328	0.159229
852.382	0.167644	0.15499	0.198107	0.231306	0.21634	0.226607	0.146403	0.144007	0.0837828	0.123839	0.164755	0.153947
853.347	0.165158	0.153415	0.195344	0.230025	0.214671	0.223801	0.1443	0.140916	0.0825124	0.120939	0.162009	0.148804
854.311	0.162907	0.152045	0.193253	0.22929	0.213141	0.220481	0.1426	0.138421	0.0815073	0.117907	0.159386	0.143951
855.275	0.160942	0.151016	0.191976	0.228656	0.211659	0.216782	0.14126	0.136237	0.0807909	0.11507	0.157234	0.139679
856.239	0.159331	0.15035	0.191512	0.227768	0.210306	0.213075	0.140236	0.134168	0.0804351	0.112708	0.155808	0.136276
857.204	0.158125	0.149922	0.191691	0.226548	0.209244	0.209793	0.139492	0.132206	0.0804637	0.110968	0.155174	0.133875
858.168	0.157329	0.149542	0.1922	0.225235	0.208597	0.207246	0.139019	0.130521	0.0807888	0.109868	0.155211	0.132389
859.132	0.156908	0.149119	0.192688	0.224241	0.208375	0.205545	0.138827	0.129351	0.0812323	0.109348	0.155706	0.131558
860.096	0.156817	0.14874	0.192917	0.223936	0.208489	0.204631	0.138933	0.128851	0.0816165	0.109321	0.156463	0.131092
861.061	0.157011	0.148616	0.192863	0.224477	0.208813	0.204347	0.139345	0.128972	0.0818565	0.109667	0.157366	0.130794
862.025	0.157428	0.14889	0.192707	0.225744	0.209229	0.204502	0.140046	0.129446	0.0819882	0.110211	0.158347	0.130599
862.989	0.157968	0.149482	0.192698	0.227421	0.209636	0.204902	0.140965	0.129878	0.0821203	0.11072	0.159315	0.130512
863.953	0.158494	0.150096	0.192989	0.22915	0.209945	0.205393	0.141976	0.129918	0.0823556	0.110972	0.16013	0.130512
864.917	0.158896	0.150412	0.193555	0.230702	0.210108	0.205918	0.142926	0.12943	0.0827416	0.110875	0.160667	0.130524
865.882	0.159176	0.150344	0.194255	0.232053	0.210181	0.20656	0.143713	0.12859	0.083276	0.110548	0.160933	0.130481
866.846	0.159485	0.150134	0.194976	0.233345	0.210369	0.207495	0.144368	0.12785	0.0839463	0.110308	0.161125	0.130416
867.81	0.160067	0.150226	0.195747	0.234766	0.210976	0.208857	0.145086	0.127756	0.0847634	0.110525	0.161541	0.130499
868.774	0.161123	0.150968	0.196729	0.236427	0.212252	0.210571	0.146145	0.12871	0.0857649	0.111431	0.162399	0.130961
869.739	0.162674	0.152378	0.198096	0.238314	0.214219	0.212307	0.147733	0.130765	0.086991	0.112979	0.163676	0.131961
870.703	0.164527	0.154121	0.199896	0.240333	0.216582	0.2136	0.14981	0.13358	0.0884496	0.11485	0.165107	0.133472
871.667	0.166357	0.155716	0.20199	0.242379	0.218812	0.214094	0.152075	0.136556	0.0900877	0.116597	0.166347	0.135278
872.631	0.167859	0.156815	0.204113	0.244367	0.220357	0.213746	0.154096	0.139097	0.0917773	0.117834	0.167177	0.137065
873.596	0.168871	0.157361	0.205996	0.246205	0.220886	0.212865	0.155517	0.140863	0.0933263	0.118388	0.167605	0.138567
874.56	0.169417	0.157544	0.207473	0.247762	0.220436	0.211949	0.15623	0.14188	0.0945238	0.118325	0.167796	0.139668
875.524	0.169654	0.157614	0.208512	0.248904	0.219394	0.211447	0.156412	0.142452	0.0952183	0.117891	0.167925	0.140425
876.488	0.169782	0.157708	0.209175	0.24959	0.218323	0.211573	0.156409	0.142941	0.0953948	0.117409	0.168077	0.140999
877.452	0.169968	0.157798	0.209552	0.249961	0.21773	0.21228	0.156564	0.14356	0.0952044	0.117181	0.168277	0.141542
878.417	0.170322	0.157793	0.209738	0.250321	0.217883	0.213354	0.157097	0.144306	0.0949167	0.117428	0.168582	0.142125
879.381	0.170898	0.157669	0.209862	0.251	0.21874	0.21455	0.158078	0.145065	0.0948173	0.118238	0.169135	0.142725
880.345	0.171719	0.157543	0.210132	0.2522	0.22003	0.215703	0.159477	0.145778	0.0951074	0.119536	0.170104	0.143295
881.309	0.172788	0.157629	0.210816	0.253926	0.221415	0.216767	0.16121	0.146552	0.0958557	0.121083	0.171563	0.14385
882.274	0.174096	0.158122	0.212144	0.256046	0.222683	0.217791	0.163164	0.147622	0.0970127	0.122544	0.173419	0.144505
883.238	0.175604	0.159084	0.214166	0.258401	0.223841	0.218857	0.165188	0.149175	0.0984563	0.12362	0.175443	0.145411
884.202	0.17723	0.160408	0.216665	0.260868	0.225065	0.220014	0.167102	0.15119	0.10003	0.124169	0.177376	0.14664
885.166	0.178833	0.161863	0.219191	0.263314	0.22653	0.221226	0.168722	0.153385	0.101559	0.124265	0.179024	0.148079
886.131	0.180223	0.163186	0.221226	0.265519	0.228237	0.222364	0.169911	0.155325	0.102859	0.124125	0.180268	0.14943
887.095	0.181202	0.164175	0.222398	0.267171	0.229934	0.223252	0.170605	0.156629	0.103764	0.123955	0.181028	0.150313
888.059	0.181622	0.164725	0.22261	0.267971	0.231205	0.223738	0.170815	0.157132	0.104162	0.123807	0.181234	0.15044
889.023	0.181435	0.164814	0.222041	0.2678	0.23167	0.223759	0.170589	0.156932	0.104043	0.123541	0.180852	0.14974
889.987	0.180712	0.164453	0.221017	0.266814	0.231186	0.223351	0.169982	0.156281	0.103506	0.122916	0.179949	0.148372
890.952	0.17962	0.163678	0.219859	0.265393	0.229938	0.222613	0.169033	0.15544	0.102743	0.12177	0.178723	0.146632
891.916	0.178385	0.162564	0.218806	0.263991	0.228371	0.221663	0.167794	0.154587	0.101991	0.120168	0.177459	0.144837
892.88	0.177249	0.161285	0.21802	0.262975	0.227013	0.220635	0.166377	0.153832	0.101488	0.118417	0.176435	0.143258
893.844	0.176452	0.160127	0.217633	0.262576	0.226302	0.219703	0.165	0.153302	0.101423	0.116946	0.17584	0.142119
894.809	0.17621	0.159438	0.217776	0.262921	0.226478	0.219095	0.16399	0.153201	0.101888	0.11613	0.175757	0.141635
895.773	0.176677	0.159517	0.218553	0.264087	0.227572	0.219046	0.163712	0.153781	0.10285	0.116144	0.176197	0.141991
896.737	0.177889	0.160481	0.219979	0.266078	0.229424	0.219679	0.164426	0.155232	0.10414	0.116927	0.177134	0.143274
897.701	0.179702	0.162198	0.221921	0.268751	0.231728	0.220878	0.166122	0.15754	0.105498	0.118231	0.178489	0.145361
898.666	0.181779	0.1643	0.224075	0.271731	0.234066	0.222259	0.168418	0.160412	0.106661	0.119715	0.180072	0.147858
899.63	0.183646	0.166295	0.226019	0.27444	0.235972	0.223285	0.170612	0.163321	0.107448	0.121025	0.181542	0.150144
900.594	0.184817	0.167716	0.227311	0.276245	0.237037	0.223483	0.171899	0.165663	0.1078	0.121847	0.182448	0.151539
901.558	0.184959	0.168256	0.227618	0.276695	0.237045	0.222663	0.1717	0.16697	0.107755	0.121945	0.182375	0.151527
902.523	0.184007	0.16784	0.226831	0.275707	0.236065	0.220987	0.169916	0.167082	0.107379	0.121198	0.181128	0.149943
903.487	0.182194	0.166631	0.225108	0.273616	0.234459	0.218869	0.166976	0.1662	0.106723	0.119638	0.17887	0.147045
904.451	0.179972	0.164966	0.222831	0.27105	0.232759	0.21677	0.163658	0.164805	0.105837	0.117474	0.176105	0.143439
905.415	0.177861	0.163252	0.220497	0.268711	0.231467	0.215017	0.160766	0.163475	0.104817	0.11506	0.173516	0.139888
906.38	0.17629	0.16185	0.21858	0.267144	0.23088	0.21373	0.158857	0.1627	0.103832	0.112814	0.171715	0.137086
907.344	0.175494	0.160978	0.217426	0.266609	0.231005	0.212868	0.158103	0.162745	0.103101	0.111099	0.171022	0.135475
908.308	0.175482	0.160671	0.217197	0.267068	0.231622	0.21234	0.158338	0.163616	0.102799	0.110126	0.171376	0.135153
909.272	0.17609	0.16083	0.217855	0.268282	0.23244	0.212083	0.15921	0.165109	0.102977	0.109898	0.172408	0.135901
910.236	0.177065	0.161307	0.219174	0.269942	0.233259	0.21208	0.160342	0.166921	0.103526	0.110243	0.173629	0.137294
911.201	0.178158	0.161989	0.220794	0.271777	0.234032	0.212315	0.161446	0.168762	0.104239	0.110892	0.174631	0.138856
912.165	0.179181	0.162825	0.222319	0.273594	0.234826	0.212716	0.162355	0.170445	0.104914	0.111581	0.175215	0.140203
913.129	0.180041	0.163784	0.223468	0.27528	0.235707	0.213154	0.163007	0.171936	0.105449	0.112135	0.175394	0.141138
914.093	0.180728	0.164787	0.224193	0.276778	0.236665	0.213484	0.163421	0.173341	0.105863	0.112492	0.175313	0.141674
915.058	0.18129	0.165687	0.224685	0.278069	0.23761	0.213607	0.163659	0.174843	0.106236	0.112673	0.175142	0.141976
916.022	0.181786	0.166318	0.225235	0.279143	0.238434	0.213503	0.163796	0.176591	0.106624	0.11273	0.175017	0.142255
916.986	0.182247	0.166581	0.226024	0.279965	0.239079	0.21322	0.163888	0.178599	0.106995	0.112699	0.175018	0.142653
917.95	0.182648	0.166509	0.226984	0.280452	0.239552	0.212832	0.163942	0.180696	0.107246	0.112588	0.175163	0.143165
918.914	0.182902	0.166245	0.227807	0.280472	0.239882	0.212389	0.16391	0.182551	0.107264	0.112373	0.175387	0.143639
919.879	0.182891	0.165947	0.228111	0.27991	0.240072	0.211898	0.163701	0.183776	0.107004	0.11201	0.175531	0.143836
920.843	0.182512	0.165684	0.227641	0.278754	0.240087	0.211325	0.163218	0.184062	0.106523	0.11144	0.175351	0.143546
921.807	0.181727	0.165406	0.226379	0.27716	0.239899	0.210623	0.162401	0.183293	0.10595	0.110606	0.174603	0.14268
922.771	0.18059	0.165011	0.224515	0.275438	0.239552	0.209759	0.161261	0.181589	0.105415	0.109487	0.173157	0.141302
923.736	0.17924	0.164455	0.222331	0.273943	0.239191	0.208739	0.1599	0.179274	0.104988	0.108141	0.171087	0.139596
924.7	0.177875	0.163826	0.220102	0.272945	0.239024	0.207616	0.158483	0.1768	0.10465	0.106718	0.168678	0.137781
925.664	0.176688	0.163325	0.21807	0.272537	0.239222	0.206484	0.157193	0.174635	0.104325	0.105421	0.166318	0.136043
926.628	0.17582	0.163156	0.21645	0.27262	0.239818	0.205455	0.156167	0.173161	0.103945	0.104419	0.16434	0.134489
927.593	0.175313	0.16341	0.215413	0.27298	0.240671	0.204624	0.155451	0.172576	0.103502	0.103774	0.162891	0.13315
928.557	0.175113	0.164017	0.215036	0.27338	0.241524	0.204037	0.155005	0.172858	0.10307	0.103418	0.161899	0.132003
929.521	0.175102	0.164784	0.21523	0.273638	0.242131	0.203686	0.154737	0.173778	0.102765	0.103217	0.161149	0.131008
930.485	0.175148	0.165499	0.215741	0.273648	0.242386	0.203508	0.154554	0.174991	0.102689	0.103056	0.160417	0.130139
931.449	0.175149	0.166019	0.216217	0.273364	0.242365	0.203408	0.154384	0.176152	0.102868	0.102896	0.159575	0.12939
932.414	0.175046	0.1663	0.216331	0.27277	0.242267	0.203273	0.154162	0.177015	0.103232	0.10275	0.15863	0.128775
933.378	0.174807	0.166358	0.215886	0.271873	0.242279	0.202987	0.153811	0.17748	0.103633	0.10261	0.157659	0.128301
934.342	0.174405	0.166208	0.214859	0.270719	0.242454	0.202445	0.153247	0.177562	0.103903	0.102391	0.156734	0.127936
935.307	0.173812	0.165838	0.21337	0.269391	0.242686	0.201589	0.152414	0.177344	0.103913	0.101944	0.155851	0.127593
936.271	0.173015	0.165225	0.211619	0.268004	0.242785	0.200431	0.151329	0.176926	0.103609	0.101146	0.154937	0.127151
937.235	0.172041	0.164392	0.209819	0.266672	0.242611	0.199067	0.150098	0.176406	0.10301	0.0999927	0.153893	0.126495
938.199	0.170971	0.163443	0.208156	0.265464	0.242174	0.19765	0.148877	0.17588	0.102184	0.0986261	0.152657	0.125567
939.163	0.169907	0.162546	0.206752	0.264394	0.241622	0.196334	0.147803	0.175439	0.101206	0.0972653	0.151225	0.124391
940.128	0.168942	0.161871	0.205661	0.263435	0.241151	0.195214	0.146938	0.175151	0.100141	0.096095	0.14965	0.12305
941.092	0.168119	0.16151	0.204862	0.262563	0.240895	0.194299	0.146262	0.175038	0.0990475	0.0951838	0.148004	0.121646
942.056	0.167437	0.16144	0.20428	0.261791	0.240876	0.193532	0.145716	0.17507	0.0980023	0.094484	0.146359	0.120254
943.02	0.166868	0.161544	0.203817	0.261176	0.241036	0.192847	0.145248	0.175183	0.0971127	0.0938995	0.144776	0.118908
943.985	0.166395	0.161685	0.203382	0.260782	0.241315	0.19223	0.144841	0.175314	0.0965043	0.0933634	0.143305	0.11762
944.949	0.166015	0.161773	0.202908	0.260626	0.241683	0.191722	0.144506	0.175422	0.0962754	0.0928712	0.141986	0.116392
945.913	0.165732	0.16179	0.202359	0.260647	0.242133	0.191403	0.144253	0.175487	0.096443	0.0924561	0.140838	0.115238
946.877	0.16553	0.16176	0.201736	0.260721	0.242634	0.191325	0.144074	0.175495	0.0969143	0.0921374	0.139856	0.114176
947.841	0.165371	0.161697	0.20107	0.260721	0.243107	0.191482	0.143938	0.175429	0.0975126	0.0918913	0.139013	0.113225
948.806	0.165212	0.161583	0.200415	0.260581	0.243466	0.191801	0.143813	0.175275	0.0980487	0.0916619	0.138273	0.112409
949.77	0.165026	0.16139	0.199821	0.260324	0.243679	0.192178	0.143674	0.175049	0.0984002	0.0914031	0.137602	0.111761
950.734	0.164826	0.161131	0.19931	0.260037	0.243813	0.192521	0.143519	0.174808	0.0985501	0.091111	0.136969	0.111313
951.698	0.164654	0.160885	0.198868	0.259816	0.244018	0.192786	0.143366	0.174636	0.0985638	0.090824	0.136343	0.111086
952.663	0.164557	0.160772	0.198462	0.259728	0.244447	0.192988	0.143258	0.174604	0.0985247	0.0905911	0.135687	0.111065
953.627	0.164569	0.160888	0.19808	0.2598	0.245188	0.193191	0.14326	0.174748	0.0984818	0.0904379	0.134983	0.1112
954.591	0.164708	0.161248	0.197765	0.260049	0.246239	0.193481	0.14345	0.175062	0.0984484	0.0903607	0.134255	0.111429
955.555	0.164995	0.161792	0.197622	0.260512	0.247539	0.193941	0.143901	0.175529	0.098447	0.0903511	0.13359	0.111716
956.52	0.165463	0.162437	0.197778	0.261247	0.249026	0.19463	0.14465	0.176149	0.0985568	0.0904294	0.133126	0.112069
957.484	0.166155	0.163149	0.19833	0.2623	0.250666	0.195554	0.145678	0.176948	0.0989133	0.0906515	0.132992	0.112528
958.448	0.167085	0.163961	0.199295	0.26366	0.25244	0.196645	0.146913	0.177945	0.0996423	0.0910717	0.13324	0.113126
959.412	0.168206	0.164929	0.200588	0.265226	0.254315	0.19775	0.148241	0.179112	0.100767	0.0916822	0.133797	0.113855
960.376	0.169392	0.166049	0.202032	0.266818	0.256211	0.198649	0.149535	0.180363	0.102153	0.0923719	0.134478	0.114652
961.341	0.170465	0.167198	0.2034	0.268214	0.25801	0.199105	0.150674	0.181575	0.103526	0.0929449	0.135048	0.115416
962.305	0.17124	0.168154	0.204467	0.26921	0.259574	0.198931	0.151553	0.182639	0.104574	0.0931981	0.135309	0.116035
963.269	0.171587	0.168683	0.205073	0.269667	0.260769	0.198053	0.152076	0.183497	0.105069	0.0930175	0.135146	0.116403
964.234	0.171457	0.168652	0.205161	0.26954	0.261486	0.196542	0.152165	0.18414	0.104941	0.0924302	0.134542	0.116426
965.198	0.170891	0.168095	0.20479	0.268878	0.26166	0.194582	0.151781	0.184587	0.104281	0.0915794	0.133544	0.116029
966.162	0.169996	0.167206	0.204105	0.267815	0.261305	0.192403	0.150957	0.184852	0.103268	0.090639	0.132232	0.115178
967.126	0.168912	0.166246	0.203284	0.266532	0.26055	0.190204	0.149826	0.184949	0.102086	0.089729	0.130711	0.113915
968.09	0.167792	0.165437	0.202496	0.265227	0.259639	0.188118	0.148603	0.184934	0.100873	0.0888886	0.129123	0.112377
969.055	0.166792	0.16489	0.201882	0.264082	0.258885	0.186216	0.14754	0.184934	0.0997335	0.0881169	0.127645	0.110788
970.019	0.166056	0.164605	0.201568	0.263235	0.258577	0.184558	0.146853	0.185141	0.0987663	0.0874383	0.126462	0.109407
970.983	0.165695	0.164519	0.201663	0.262762	0.258885	0.183221	0.146658	0.185757	0.0980929	0.0869309	0.125704	0.108457
971.947	0.165767	0.164582	0.202238	0.262678	0.259809	0.182289	0.146959	0.186899	0.0978337	0.0866911	0.125395	0.108059
972.912	0.166243	0.164789	0.203275	0.262944	0.261205	0.181805	0.14767	0.188535	0.0980526	0.0867634	0.125435	0.108199
973.876	0.167022	0.165176	0.204637	0.263495	0.262852	0.18172	0.14867	0.19049	0.0987076	0.0870968	0.125657	0.108741
974.84	0.16796	0.165773	0.206093	0.264261	0.264543	0.181893	0.149856	0.192519	0.099648	0.0875653	0.125911	0.109493
975.804	0.168923	0.166558	0.207409	0.265186	0.266142	0.182154	0.151154	0.194424	0.100671	0.088041	0.126139	0.11028
976.769	0.169837	0.167448	0.208451	0.266222	0.267593	0.182385	0.152504	0.19613	0.101609	0.0884614	0.12639	0.111016
977.733	0.170696	0.168323	0.209243	0.267321	0.268914	0.182585	0.153849	0.197692	0.102392	0.0888441	0.126766	0.111726
978.697	0.171539	0.169076	0.209931	0.268417	0.270171	0.182857	0.155122	0.199221	0.103055	0.0892415	0.127337	0.112498
979.661	0.172405	0.169651	0.210686	0.269435	0.271461	0.183333	0.156272	0.20078	0.10368	0.08968	0.128066	0.113411
980.625	0.173293	0.170056	0.211591	0.270315	0.272888	0.18408	0.157275	0.202317	0.104318	0.0901333	0.128804	0.114448
981.59	0.174159	0.170354	0.212608	0.271038	0.274527	0.185061	0.158147	0.203684	0.104946	0.0905472	0.12935	0.115487
982.554	0.174945	0.170634	0.213622	0.271648	0.276393	0.186159	0.158935	0.204732	0.105482	0.0908901	0.129548	0.116349
983.518	0.175633	0.170993	0.214548	0.272249	0.278427	0.187273	0.159699	0.205432	0.105861	0.0911865	0.129377	0.116915
984.482	0.176278	0.171513	0.215409	0.272978	0.280523	0.188393	0.16051	0.205931	0.106105	0.0915068	0.128972	0.117212
985.447	0.177001	0.172246	0.216341	0.273974	0.282577	0.189633	0.161448	0.206506	0.106352	0.0919254	0.128577	0.117427
986.411	0.177933	0.173199	0.217517	0.27533	0.284536	0.191158	0.162581	0.207425	0.106798	0.09248	0.128428	0.117816
987.375	0.179145	0.174321	0.219033	0.277058	0.286399	0.193074	0.16394	0.2088	0.107596	0.0931569	0.128651	0.118568
988.339	0.18059	0.175512	0.220838	0.279064	0.288197	0.195332	0.165474	0.210504	0.10876	0.0939035	0.129203	0.119698
989.303	0.182109	0.176647	0.222734	0.281159	0.289953	0.197716	0.167047	0.212224	0.110131	0.0946522	0.129899	0.121034
990.268	0.183496	0.177611	0.22446	0.283103	0.291666	0.199937	0.168476	0.213606	0.111435	0.0953384	0.130511	0.122309
991.232	0.184582	0.178332	0.225808	0.284678	0.293326	0.201767	0.169603	0.21442	0.112408	0.0959071	0.130867	0.12329
992.196	0.185308	0.178802	0.226698	0.285756	0.294934	0.203159	0.170361	0.214648	0.112911	0.0963165	0.13092	0.12388
993.16	0.185728	0.179066	0.22719	0.286333	0.296509	0.204261	0.170794	0.214462	0.112978	0.0965453	0.130742	0.124127
994.125	0.185975	0.179203	0.227437	0.28652	0.298072	0.205337	0.171022	0.214117	0.112786	0.0966024	0.130458	0.124172
995.089	0.186194	0.179298	0.227613	0.286491	0.29964	0.206648	0.17119	0.213825	0.112557	0.096534	0.130179	0.12416
996.053	0.1865	0.179429	0.227872	0.286434	0.301228	0.208352	0.171427	0.213696	0.112474	0.0964211	0.129966	0.124198
997.017	0.186972	0.179664	0.228346	0.286524	0.302871	0.210491	0.171844	0.213753	0.112641	0.096367	0.129839	0.124355
997.982	0.187673	0.180059	0.22915	0.286906	0.304634	0.213026	0.172548	0.213995	0.113099	0.0964742	0.129816	0.124696
998.946	0.18865	0.180655	0.230369	0.287686	0.306586	0.215885	0.173622	0.214449	0.113853	0.0968159	0.12993	0.125295
999.91	0.189915	0.181467	0.232017	0.288904	0.30874	0.218976	0.175091	0.215168	0.114878	0.0974089	0.130219	0.126198
1000.87	0.191419	0.182464	0.234006	0.290518	0.311	0.222197	0.176876	0.216179	0.116097	0.0982002	0.130696	0.127378
1001.84	0.193019	0.183563	0.236118	0.292378	0.313195	0.225351	0.17877	0.217433	0.117359	0.0990701	0.131284	0.128685
1002.8	0.194524	0.184654	0.23809	0.294266	0.315126	0.228234	0.18052	0.218781	0.118466	0.0998727	0.131863	0.129891
1003.77	0.195768	0.185637	0.23971	0.295966	0.316676	0.230682	0.18193	0.220017	0.11925	0.100484	0.132304	0.130792
1004.73	0.196682	0.186459	0.240905	0.29733	0.317875	0.232639	0.182958	0.220984	0.119656	0.100843	0.132544	0.13131
1005.7	0.197331	0.187133	0.241771	0.298321	0.318901	0.234193	0.183733	0.221656	0.119784	0.100973	0.132619	0.131553
1006.66	0.197881	0.187716	0.242515	0.299016	0.320005	0.235539	0.184492	0.222177	0.119848	0.100963	0.132658	0.131765
1007.62	0.19853	0.18828	0.24336	0.29957	0.321408	0.236895	0.185465	0.222806	0.120077	0.100938	0.132819	0.132209
1008.59	0.199419	0.188887	0.244464	0.300171	0.323224	0.238407	0.186769	0.223797	0.120607	0.101019	0.133219	0.133045
1009.55	0.200594	0.189582	0.245891	0.300988	0.325425	0.240094	0.188374	0.225287	0.121432	0.101299	0.133893	0.134274
1010.52	0.202007	0.190399	0.247625	0.302132	0.327865	0.241858	0.19014	0.22724	0.122425	0.10182	0.134798	0.135772
1011.48	0.203552	0.191354	0.249613	0.303626	0.330334	0.24355	0.191899	0.229484	0.12342	0.102561	0.135853	0.13738
1012.45	0.205126	0.192437	0.251788	0.305399	0.332633	0.245061	0.193534	0.231808	0.124296	0.103446	0.136992	0.138987
1013.41	0.20666	0.193603	0.254089	0.307316	0.334628	0.246396	0.195025	0.234063	0.125028	0.104362	0.138186	0.140566
1014.37	0.208148	0.194789	0.256463	0.309243	0.336301	0.247688	0.196444	0.236226	0.125684	0.10521	0.139433	0.14215
1015.34	0.209638	0.195952	0.258881	0.311113	0.337745	0.249151	0.197921	0.238384	0.126379	0.105952	0.140742	0.143793
1016.3	0.21121	0.197117	0.261359	0.312963	0.339139	0.25098	0.199592	0.240658	0.127223	0.106634	0.142105	0.145539
1017.27	0.212947	0.198378	0.263955	0.314893	0.340683	0.253262	0.201551	0.243136	0.128275	0.107365	0.143509	0.14741
1018.23	0.214893	0.199845	0.266744	0.316998	0.34253	0.255931	0.203818	0.24583	0.129525	0.108252	0.144939	0.149415
1019.19	0.217036	0.201573	0.269777	0.319289	0.344744	0.2588	0.20633	0.248685	0.130908	0.109339	0.146406	0.151541
1020.16	0.21931	0.203497	0.273051	0.321691	0.347288	0.261649	0.208956	0.25163	0.132345	0.110593	0.147947	0.153758
1021.12	0.221638	0.205462	0.27652	0.324099	0.350067	0.264334	0.211555	0.254632	0.133779	0.111923	0.14962	0.156029
1022.09	0.223985	0.207307	0.280134	0.32648	0.352994	0.266855	0.214042	0.257724	0.135207	0.113248	0.151484	0.158356
1023.05	0.226388	0.208974	0.28389	0.328927	0.356042	0.269363	0.216446	0.261005	0.136675	0.114543	0.153584	0.160816
1024.02	0.228952	0.210555	0.287837	0.331626	0.359267	0.272091	0.218915	0.264594	0.13825	0.115844	0.155928	0.163562
1024.98	0.231792	0.212245	0.292043	0.334754	0.362755	0.275252	0.221655	0.268569	0.139977	0.117212	0.158478	0.166772
1025.94	0.234955	0.214225	0.296516	0.338349	0.366534	0.278938	0.224824	0.272897	0.141847	0.118691	0.161155	0.170529
1026.91	0.238355	0.216541	0.301145	0.342247	0.370477	0.283054	0.22842	0.277393	0.143791	0.120267	0.16384	0.174734
1027.87	0.241768	0.219059	0.305689	0.346112	0.374275	0.28733	0.232236	0.281729	0.145691	0.121867	0.166393	0.179069
1028.84	0.244883	0.221513	0.309842	0.349546	0.377506	0.291391	0.235891	0.285494	0.147412	0.123381	0.168666	0.183075
1029.8	0.247405	0.223617	0.313331	0.352235	0.37979	0.294863	0.238962	0.288313	0.148837	0.124688	0.170519	0.186298
1030.77	0.249151	0.225178	0.316014	0.354036	0.380953	0.297484	0.241138	0.289971	0.149895	0.125696	0.171837	0.188458
1031.73	0.25011	0.226151	0.317916	0.355001	0.381112	0.299172	0.24233	0.290502	0.150574	0.126364	0.172556	0.189531
1032.69	0.250435	0.226623	0.319197	0.355321	0.380626	0.300031	0.242693	0.290202	0.150931	0.12672	0.172698	0.189748
1033.66	0.250388	0.226752	0.320081	0.355245	0.379956	0.300314	0.242553	0.289545	0.151079	0.126861	0.172393	0.189486
1034.62	0.250252	0.226708	0.32079	0.355012	0.379504	0.300357	0.24228	0.289034	0.151162	0.126927	0.171868	0.189134
1035.59	0.250272	0.226637	0.321524	0.354815	0.379508	0.300507	0.242184	0.289056	0.151318	0.127054	0.171402	0.18899
1036.55	0.250608	0.22666	0.322464	0.354795	0.380041	0.301052	0.242458	0.289778	0.151648	0.127336	0.171248	0.189209
1037.52	0.25133	0.226883	0.323788	0.355046	0.38105	0.302154	0.243179	0.291149	0.152192	0.127803	0.171569	0.189821
1038.48	0.252437	0.227401	0.325652	0.355632	0.382426	0.303805	0.244349	0.292983	0.152936	0.128432	0.172404	0.19079
1039.44	0.253885	0.22829	0.32815	0.356589	0.384048	0.305841	0.245938	0.295091	0.153831	0.129184	0.173688	0.192083
1040.41	0.255619	0.229586	0.33128	0.357939	0.385798	0.308013	0.247917	0.29739	0.154829	0.130034	0.175305	0.193714
1041.37	0.257595	0.231263	0.334938	0.359679	0.387578	0.310113	0.250264	0.299932	0.155911	0.130984	0.177143	0.195737
1042.34	0.25979	0.233232	0.33897	0.361779	0.389325	0.312069	0.252961	0.302845	0.157098	0.132061	0.179138	0.198212
1043.3	0.262197	0.235361	0.343229	0.364187	0.391035	0.313981	0.255979	0.306228	0.158444	0.133296	0.181276	0.201153
1044.26	0.264811	0.237522	0.347626	0.366837	0.392761	0.316045	0.259265	0.310075	0.16001	0.134706	0.183569	0.20451
1045.23	0.267615	0.239636	0.35212	0.369666	0.394586	0.318429	0.262737	0.314272	0.161824	0.136288	0.186019	0.208183
1046.19	0.270564	0.241696	0.356676	0.372629	0.396565	0.321162	0.266284	0.318662	0.163861	0.138015	0.188601	0.212053
1047.16	0.273588	0.243736	0.361232	0.375687	0.398678	0.324098	0.269781	0.323124	0.166029	0.139836	0.191259	0.216007
1048.12	0.276597	0.245781	0.365712	0.378783	0.400822	0.326985	0.273115	0.327624	0.168197	0.141686	0.193929	0.219938
1049.09	0.279506	0.2478	0.370067	0.381815	0.40286	0.329574	0.276216	0.33219	0.170243	0.143505	0.196561	0.223735
1050.05	0.282253	0.249707	0.374307	0.38465	0.404696	0.331725	0.279078	0.336844	0.172094	0.145257	0.199121	0.2273
1051.01	0.284817	0.251404	0.37849	0.387157	0.406331	0.333444	0.281749	0.341538	0.173752	0.146939	0.201595	0.230584
1051.98	0.287219	0.252855	0.382658	0.389278	0.40787	0.33485	0.284298	0.346142	0.175277	0.14858	0.203968	0.233629
1052.94	0.289506	0.254116	0.386783	0.391068	0.409466	0.336109	0.286784	0.35049	0.176736	0.15021	0.206228	0.236571
1053.91	0.291728	0.255315	0.39077	0.392688	0.411229	0.337356	0.289231	0.35446	0.178169	0.151841	0.208371	0.239582
1054.87	0.293923	0.256582	0.394519	0.394339	0.413157	0.338663	0.291641	0.358043	0.17957	0.153448	0.210417	0.242779
1055.84	0.2961	0.257972	0.39801	0.396171	0.415113	0.340036	0.294012	0.361344	0.180903	0.154975	0.212403	0.246159
1056.8	0.298238	0.259446	0.401315	0.398216	0.416877	0.341447	0.296348	0.364528	0.182133	0.15636	0.214356	0.249596
1057.76	0.300299	0.260898	0.404546	0.40038	0.418243	0.342868	0.298647	0.367713	0.183257	0.157567	0.216267	0.252906
1058.73	0.302232	0.262221	0.407745	0.402497	0.419119	0.34428	0.30087	0.370897	0.184301	0.158602	0.218078	0.25594
1059.69	0.303987	0.263368	0.410824	0.404407	0.419565	0.345664	0.302928	0.373929	0.1853	0.159521	0.219717	0.258639
1060.66	0.305528	0.264362	0.413582	0.406015	0.419765	0.346959	0.304705	0.37658	0.186265	0.160409	0.221138	0.261029
1061.62	0.306834	0.265266	0.41581	0.407308	0.419925	0.34805	0.306115	0.378654	0.187174	0.161347	0.222354	0.263169
1062.59	0.307901	0.266131	0.417396	0.408321	0.420166	0.348803	0.307146	0.380084	0.187978	0.162379	0.223419	0.265092
1063.55	0.308738	0.266958	0.418377	0.409092	0.420471	0.349137	0.307867	0.380953	0.188626	0.163492	0.224377	0.26677
1064.51	0.309354	0.267702	0.418899	0.409628	0.42071	0.349099	0.308382	0.381414	0.189096	0.16462	0.225215	0.268126
1065.48	0.309748	0.268291	0.419102	0.409913	0.420732	0.348874	0.308756	0.381569	0.189402	0.165678	0.22585	0.269063
1066.44	0.309903	0.268658	0.419027	0.409923	0.420452	0.348697	0.308972	0.381383	0.189584	0.166584	0.226164	0.269491
1067.41	0.309778	0.268755	0.418574	0.409641	0.419874	0.348723	0.308932	0.380695	0.189675	0.167282	0.226051	0.269351
1068.37	0.309312	0.26855	0.417554	0.409054	0.419038	0.348939	0.308505	0.379309	0.189669	0.167737	0.225457	0.268625
1069.34	0.308448	0.268027	0.415791	0.408142	0.417953	0.349167	0.307588	0.377116	0.189513	0.167917	0.224378	0.267333
1070.3	0.30715	0.267188	0.413243	0.406881	0.416564	0.349173	0.306149	0.374152	0.189121	0.167796	0.222852	0.265534
1071.26	0.305445	0.266079	0.410045	0.405267	0.414803	0.348807	0.304243	0.370588	0.188419	0.167374	0.220949	0.263317
1072.23	0.303428	0.264795	0.406478	0.403352	0.412669	0.34807	0.302	0.366659	0.187388	0.166706	0.218782	0.260805
1073.19	0.301253	0.263471	0.402844	0.401256	0.410276	0.347085	0.299605	0.362595	0.186082	0.165909	0.216514	0.258151
1074.16	0.29909	0.262228	0.399354	0.399148	0.407816	0.345993	0.297255	0.358582	0.184614	0.165134	0.214348	0.255522
1075.12	0.297065	0.261119	0.396059	0.397181	0.40546	0.344861	0.295111	0.354744	0.183122	0.16452	0.212474	0.253065
1076.08	0.295224	0.260102	0.392885	0.395434	0.403272	0.343666	0.29325	0.351141	0.181727	0.164131	0.211009	0.250851
1077.05	0.293526	0.25906	0.389728	0.393881	0.401192	0.34234	0.291628	0.347752	0.18051	0.16394	0.209933	0.248825
1078.01	0.291864	0.25786	0.386522	0.392403	0.399097	0.340831	0.29009	0.34447	0.179499	0.163848	0.20908	0.246803
1078.98	0.290099	0.256418	0.383234	0.390843	0.396875	0.339123	0.288402	0.341118	0.178667	0.163723	0.208167	0.244515
1079.94	0.28809	0.254728	0.379794	0.389051	0.394469	0.3372	0.286311	0.337493	0.177923	0.163445	0.206882	0.241694
1080.91	0.285715	0.252835	0.376024	0.38691	0.391851	0.335005	0.283616	0.333418	0.177121	0.16293	0.204991	0.238168
1081.87	0.282885	0.250794	0.371665	0.384342	0.388981	0.33243	0.28021	0.328786	0.176081	0.162136	0.202417	0.233897
1082.83	0.279566	0.248636	0.366503	0.381312	0.38579	0.329357	0.276119	0.323576	0.174645	0.161059	0.199266	0.228965
1083.8	0.275793	0.246358	0.360518	0.377837	0.382203	0.325722	0.271494	0.31785	0.172727	0.159719	0.195765	0.223526
1084.76	0.271675	0.243955	0.353949	0.374005	0.378191	0.321567	0.266583	0.311738	0.170357	0.158161	0.192163	0.217755
1085.73	0.267379	0.241439	0.347223	0.369976	0.37381	0.317052	0.261665	0.305425	0.167675	0.156446	0.188633	0.211826
1086.69	0.263095	0.238857	0.340788	0.365969	0.369195	0.312424	0.256977	0.299141	0.164883	0.154659	0.185246	0.205909
1087.66	0.259006	0.236289	0.334965	0.362213	0.364544	0.307959	0.252674	0.29313	0.162192	0.152906	0.182015	0.200176
1088.62	0.255266	0.233839	0.329903	0.358895	0.360082	0.303899	0.248828	0.287619	0.159771	0.151318	0.178969	0.194804
1089.58	0.252008	0.231642	0.325637	0.356132	0.356042	0.300415	0.245474	0.282802	0.157734	0.150043	0.176212	0.189954
1090.55	0.249346	0.229848	0.322198	0.353966	0.352647	0.297598	0.242668	0.278831	0.156149	0.149219	0.173912	0.185768
1091.51	0.24738	0.228616	0.319665	0.352393	0.350079	0.295484	0.240513	0.275832	0.155058	0.148948	0.17224	0.182347
1092.48	0.246188	0.228076	0.318152	0.351404	0.348444	0.294106	0.239136	0.273915	0.154495	0.149273	0.171309	0.179757
1093.44	0.245813	0.228301	0.317733	0.351013	0.347753	0.293513	0.238631	0.273168	0.154485	0.150173	0.171143	0.178027
1094.4	0.246248	0.22928	0.31838	0.351266	0.347927	0.293757	0.239018	0.273629	0.155035	0.151583	0.171694	0.177156
1095.37	0.247427	0.230914	0.319947	0.35221	0.348817	0.294835	0.240235	0.275242	0.156107	0.153413	0.172874	0.177108
1096.33	0.249227	0.233031	0.322197	0.353848	0.350245	0.296629	0.242153	0.277832	0.157602	0.155569	0.174576	0.177812
1097.3	0.251465	0.235412	0.324864	0.356088	0.352026	0.298893	0.244596	0.281106	0.159358	0.157949	0.176668	0.17915
1098.26	0.253926	0.237829	0.327692	0.358737	0.353992	0.301306	0.247358	0.284704	0.161191	0.160439	0.178979	0.180954
1099.23	0.256398	0.240091	0.330472	0.361538	0.356013	0.303591	0.2502	0.28827	0.162946	0.162919	0.181322	0.183011
1100.19	0.258718	0.242088	0.333062	0.364254	0.358007	0.305605	0.252891	0.291534	0.164543	0.165286	0.18353	0.185097
1101.15	0.260807	0.243813	0.335391	0.366743	0.35994	0.307373	0.255257	0.294356	0.165987	0.167488	0.185512	0.187015
1102.12	0.262668	0.245349	0.337454	0.36898	0.361796	0.309028	0.257248	0.296711	0.167328	0.169535	0.187273	0.188645
1103.08	0.264352	0.246812	0.339283	0.371012	0.363535	0.310712	0.258944	0.298646	0.168601	0.171489	0.188886	0.189955
1104.05	0.265908	0.24829	0.340911	0.372875	0.365067	0.312501	0.260494	0.30021	0.169793	0.173423	0.190434	0.190985
1105.01	0.267343	0.249791	0.342343	0.37454	0.366277	0.314387	0.262017	0.301432	0.170858	0.175372	0.191954	0.191805
1105.98	0.268631	0.251252	0.343564	0.375926	0.367081	0.316306	0.263522	0.302328	0.171768	0.177307	0.19342	0.192467
1106.94	0.269736	0.252588	0.344561	0.376969	0.367487	0.318181	0.26492	0.302934	0.172554	0.179154	0.194763	0.192981
1107.9	0.270648	0.253745	0.345338	0.377688	0.367602	0.319956	0.266091	0.303338	0.173295	0.180834	0.195919	0.193318
1108.87	0.271397	0.254736	0.34592	0.3782	0.367586	0.321602	0.266976	0.303672	0.17406	0.182311	0.19687	0.193439
1109.83	0.272046	0.255633	0.34634	0.378661	0.367579	0.323125	0.26763	0.304077	0.17485	0.183619	0.19766	0.193331
1110.8	0.272664	0.256525	0.346633	0.37919	0.367655	0.324572	0.268185	0.304673	0.175588	0.184852	0.198398	0.193036
1111.76	0.273329	0.257495	0.346871	0.379833	0.367837	0.326044	0.268798	0.305559	0.176176	0.186124	0.199228	0.192659
1112.73	0.274131	0.2586	0.347196	0.380586	0.368152	0.327687	0.269599	0.306828	0.176581	0.187541	0.200309	0.192364
1113.69	0.275183	0.259883	0.347841	0.381462	0.368665	0.329665	0.270685	0.308603	0.176895	0.18918	0.201784	0.19235
1114.65	0.276615	0.261381	0.349083	0.382533	0.369479	0.332133	0.272135	0.311038	0.177322	0.191095	0.203756	0.192807
1115.62	0.278546	0.263131	0.351166	0.383922	0.370681	0.335206	0.274021	0.314289	0.178102	0.193331	0.20628	0.193878
1116.58	0.281059	0.265178	0.354215	0.385765	0.372298	0.338968	0.276409	0.31847	0.179415	0.195938	0.209364	0.195632
1117.55	0.284189	0.267587	0.35822	0.388172	0.374295	0.343486	0.279343	0.323626	0.181324	0.19897	0.212986	0.19807
1118.51	0.287946	0.27046	0.363083	0.391228	0.376624	0.348843	0.28286	0.329754	0.183796	0.202484	0.217118	0.201156
1119.48	0.292358	0.273941	0.368728	0.39503	0.379301	0.35514	0.287023	0.33685	0.186758	0.206539	0.22176	0.204871
1120.44	0.297499	0.278193	0.375188	0.399705	0.382441	0.362489	0.291951	0.344963	0.190175	0.211198	0.226939	0.209249
1121.4	0.303484	0.283344	0.382628	0.405402	0.386243	0.370969	0.297814	0.354207	0.194081	0.216535	0.232704	0.214395
1122.37	0.31043	0.289434	0.391293	0.41223	0.390922	0.380597	0.304784	0.364733	0.198555	0.222624	0.239094	0.220461
1123.33	0.318406	0.29639	0.401407	0.420204	0.39663	0.391312	0.312973	0.376656	0.203659	0.229522	0.246109	0.227605
1124.3	0.3274	0.304054	0.413069	0.429207	0.403412	0.403002	0.322389	0.389994	0.209389	0.237233	0.25371	0.235939
1125.26	0.337305	0.312225	0.4262	0.439007	0.411188	0.415546	0.332926	0.404623	0.215659	0.245674	0.26182	0.245491
1126.22	0.347939	0.320706	0.440534	0.449295	0.419768	0.428842	0.344387	0.420276	0.222336	0.254654	0.270347	0.256181
1127.19	0.359049	0.329306	0.455651	0.459732	0.428853	0.442781	0.356494	0.436565	0.229291	0.263893	0.27917	0.267805
1128.15	0.370328	0.337823	0.471025	0.469991	0.438061	0.457173	0.368895	0.453017	0.236413	0.273055	0.288117	0.280043
1129.12	0.381426	0.346029	0.48609	0.479787	0.446966	0.471671	0.381173	0.469127	0.243583	0.281827	0.296939	0.292495
1130.08	0.391984	0.353697	0.500291	0.488912	0.455182	0.485764	0.392886	0.484412	0.250629	0.289985	0.305327	0.304738
1131.05	0.401689	0.360642	0.513147	0.49724	0.462438	0.498885	0.403648	0.498468	0.257309	0.297427	0.312972	0.316402
1132.01	0.41032	0.366758	0.524294	0.504706	0.468629	0.510584	0.413194	0.510998	0.263347	0.304149	0.31965	0.327209
1132.97	0.417762	0.372006	0.533523	0.511252	0.473775	0.520664	0.421403	0.521819	0.268524	0.310169	0.325268	0.336982
1133.94	0.42398	0.376358	0.540792	0.516788	0.477937	0.52918	0.428248	0.530841	0.272746	0.315451	0.329839	0.3456
1134.9	0.428966	0.379758	0.546217	0.52119	0.481143	0.536279	0.433716	0.538037	0.276046	0.319867	0.333407	0.352963
1135.87	0.432701	0.382115	0.550005	0.524352	0.483357	0.542005	0.437752	0.54342	0.278514	0.323238	0.33597	0.358982
1136.83	0.435153	0.383357	0.552361	0.526251	0.484525	0.546203	0.440274	0.54703	0.280195	0.325418	0.337471	0.363602
1137.8	0.436306	0.383487	0.553395	0.526961	0.484641	0.548603	0.441237	0.548934	0.281043	0.326377	0.337861	0.366832
1138.76	0.436196	0.382602	0.553085	0.52661	0.483785	0.54903	0.440698	0.549224	0.280971	0.326223	0.337179	0.368744
1139.72	0.434921	0.380864	0.551321	0.525309	0.482105	0.547557	0.438834	0.548024	0.279944	0.325151	0.335591	0.369433
1140.69	0.432636	0.378436	0.548025	0.523108	0.479776	0.544509	0.435906	0.545498	0.278055	0.323365	0.333344	0.368974
1141.65	0.42951	0.375449	0.543255	0.520018	0.476946	0.540295	0.43218	0.541852	0.275518	0.321006	0.33068	0.367406
1142.62	0.425693	0.371982	0.53724	0.516077	0.473715	0.535205	0.427853	0.537307	0.272585	0.318143	0.327754	0.364766
1143.58	0.421299	0.368085	0.530309	0.511399	0.470125	0.529318	0.423011	0.532049	0.269435	0.314797	0.324619	0.361139
1144.55	0.416393	0.363793	0.522757	0.50617	0.466158	0.522556	0.417649	0.526184	0.266122	0.310997	0.321263	0.356669
1145.51	0.411013	0.359139	0.514761	0.500585	0.461757	0.514847	0.411719	0.519733	0.262604	0.306804	0.317674	0.351525
1146.47	0.405196	0.354166	0.506375	0.494792	0.456866	0.506256	0.405207	0.512677	0.258812	0.302311	0.313865	0.34583
1147.44	0.398995	0.348939	0.497621	0.488863	0.451483	0.497005	0.398182	0.505036	0.254718	0.297614	0.309867	0.339617
1148.4	0.392502	0.343561	0.488585	0.48283	0.445706	0.487398	0.390803	0.49693	0.250365	0.292788	0.305704	0.332857
1149.37	0.385844	0.338169	0.479458	0.476725	0.439719	0.477724	0.383271	0.488567	0.245839	0.287889	0.301384	0.325537
1150.33	0.379166	0.332909	0.470491	0.470612	0.433749	0.468213	0.37577	0.480195	0.241234	0.282978	0.296928	0.317749
1151.29	0.372616	0.327897	0.461901	0.464586	0.427987	0.459057	0.368427	0.472025	0.236631	0.278148	0.292405	0.309708
1152.26	0.366323	0.323191	0.453807	0.458756	0.422547	0.450444	0.36132	0.464207	0.232105	0.273526	0.287949	0.301701
1153.22	0.36039	0.318792	0.446217	0.453219	0.417471	0.442554	0.354517	0.456836	0.227735	0.269239	0.283728	0.293978
1154.19	0.354884	0.314678	0.43908	0.448064	0.412771	0.435507	0.348103	0.449981	0.223611	0.265362	0.279887	0.28668
1155.15	0.349833	0.310827	0.432341	0.443355	0.408457	0.429294	0.342174	0.443696	0.219812	0.261883	0.276499	0.279821
1156.12	0.345219	0.307236	0.42597	0.439122	0.404542	0.423767	0.336799	0.438005	0.216383	0.258701	0.273552	0.273336
1157.08	0.340995	0.303915	0.419964	0.435344	0.401024	0.418699	0.331976	0.432883	0.213318	0.255686	0.270981	0.267153
1158.04	0.337107	0.30088	0.414344	0.431952	0.397882	0.413903	0.327644	0.428276	0.210569	0.252752	0.26872	0.261255
1159.01	0.333548	0.298167	0.409181	0.428874	0.395102	0.409347	0.323732	0.424158	0.208088	0.249925	0.266756	0.255696
1159.97	0.330387	0.295852	0.404623	0.426096	0.392714	0.405182	0.320239	0.420585	0.205871	0.247355	0.265147	0.250592
1160.94	0.327778	0.294058	0.400916	0.423711	0.390816	0.401695	0.317267	0.417725	0.203985	0.245277	0.264012	0.246097
1161.9	0.325923	0.292934	0.398359	0.421914	0.389549	0.399198	0.31501	0.415819	0.202565	0.24393	0.263499	0.242377
1162.87	0.325008	0.2926	0.397218	0.420947	0.38904	0.397925	0.313681	0.415101	0.201767	0.243485	0.263742	0.239578
1163.83	0.325146	0.293097	0.397626	0.421018	0.389359	0.397994	0.313438	0.415731	0.201716	0.244	0.264822	0.237802
1164.79	0.326354	0.294358	0.399531	0.422238	0.390507	0.399427	0.314349	0.417767	0.202454	0.245429	0.266753	0.237076
1165.76	0.328569	0.296251	0.402728	0.424617	0.392452	0.402207	0.316395	0.421178	0.203936	0.247658	0.269486	0.237355
1166.72	0.331697	0.298639	0.406959	0.428082	0.395159	0.406319	0.31952	0.425884	0.206063	0.250565	0.272936	0.238536
1167.69	0.335649	0.301464	0.412027	0.432522	0.398605	0.411756	0.32366	0.431786	0.208732	0.254057	0.27702	0.240509
1168.65	0.340378	0.304777	0.417872	0.437798	0.402758	0.418508	0.328765	0.438792	0.211888	0.258099	0.281695	0.243203
1169.62	0.345878	0.308724	0.424576	0.443773	0.407566	0.426541	0.334802	0.446839	0.215543	0.262714	0.286969	0.246614
1170.58	0.352182	0.31348	0.432304	0.450326	0.412966	0.435812	0.341746	0.455929	0.219762	0.267966	0.292899	0.250809
1171.54	0.359337	0.319169	0.441219	0.457398	0.418914	0.446291	0.349582	0.466136	0.224617	0.273924	0.299561	0.255895
1172.51	0.367382	0.325793	0.451401	0.465013	0.425407	0.457964	0.358293	0.477578	0.23014	0.28063	0.30701	0.261976
1173.47	0.376312	0.333205	0.462805	0.473258	0.432462	0.470795	0.367853	0.490333	0.236297	0.288069	0.315249	0.269106
1174.44	0.386044	0.341135	0.475267	0.48221	0.440064	0.484663	0.378206	0.504342	0.242988	0.296155	0.324194	0.277257
1175.4	0.396407	0.349268	0.488538	0.491843	0.44811	0.499309	0.38926	0.519355	0.250072	0.304744	0.333674	0.286305
1176.36	0.407164	0.357335	0.502339	0.501982	0.456413	0.514343	0.400881	0.534963	0.257396	0.31366	0.343449	0.296042
1177.33	0.418056	0.365179	0.516397	0.512331	0.464752	0.529326	0.4129	0.550719	0.264819	0.322716	0.35326	0.306217
1178.29	0.428854	0.372749	0.53045	0.522573	0.472942	0.543884	0.425124	0.566268	0.272206	0.331744	0.362881	0.316575
1179.26	0.439397	0.380066	0.544247	0.53248	0.480877	0.557812	0.437338	0.581421	0.279441	0.340605	0.372172	0.326904
1180.22	0.449603	0.387168	0.557566	0.541962	0.488522	0.571119	0.449323	0.596155	0.286442	0.349212	0.381094	0.337068
1181.19	0.459462	0.394085	0.570262	0.551042	0.495865	0.583987	0.460875	0.610537	0.293191	0.357534	0.389689	0.347013
1182.15	0.469004	0.400833	0.582319	0.559774	0.502883	0.596659	0.471841	0.62464	0.29974	0.365585	0.398022	0.356748
1183.11	0.478253	0.407412	0.593839	0.568165	0.509531	0.609292	0.482124	0.638463	0.306167	0.373377	0.406113	0.366302
1184.08	0.487179	0.413781	0.604948	0.576149	0.515753	0.621843	0.491674	0.651884	0.312503	0.380859	0.413901	0.375675
1185.04	0.495675	0.419828	0.615674	0.583614	0.521496	0.63405	0.50046	0.66467	0.318675	0.387895	0.421262	0.384801
1186.01	0.503577	0.425382	0.625868	0.590457	0.526716	0.645512	0.508459	0.676526	0.324511	0.394295	0.428067	0.393553
1186.97	0.510734	0.430272	0.635255	0.596633	0.531385	0.655871	0.515682	0.687206	0.329825	0.399914	0.43424	0.401791
1187.94	0.517097	0.434431	0.643609	0.60218	0.535515	0.664985	0.522213	0.696642	0.334528	0.404749	0.439802	0.409418
1188.9	0.522785	0.437973	0.65095	0.607228	0.539192	0.673022	0.52824	0.705039	0.338699	0.408995	0.444861	0.41644
1189.86	0.528088	0.441192	0.657627	0.611999	0.542603	0.680413	0.534066	0.712891	0.34257	0.412996	0.449601	0.423006
1190.83	0.53341	0.444474	0.664247	0.616811	0.546025	0.687712	0.54007	0.720889	0.346444	0.417163	0.454266	0.429414
1191.79	0.539187	0.448174	0.671472	0.622045	0.549779	0.695449	0.546662	0.729754	0.350608	0.421873	0.459148	0.436088
1192.76	0.54579	0.452531	0.679827	0.62808	0.554154	0.704036	0.554222	0.740056	0.355285	0.427418	0.464558	0.44352
1193.72	0.553466	0.457636	0.689591	0.635176	0.559345	0.713743	0.563028	0.752066	0.360622	0.433977	0.470752	0.452185
1194.69	0.562283	0.463454	0.700794	0.643362	0.565407	0.724708	0.573179	0.765669	0.366679	0.441597	0.477823	0.462439
1195.65	0.572098	0.469845	0.71326	0.65236	0.572222	0.736914	0.584526	0.780363	0.37341	0.450152	0.485599	0.474428
1196.61	0.582533	0.476557	0.726621	0.661604	0.579484	0.750111	0.596621	0.795319	0.380622	0.459299	0.493608	0.488019
1197.58	0.592982	0.483211	0.740272	0.670346	0.586692	0.763723	0.608717	0.809497	0.387957	0.468478	0.501147	0.502761
1198.54	0.602668	0.489293	0.753321	0.677826	0.593199	0.776818	0.61985	0.821789	0.394926	0.476975	0.507444	0.51791
1199.51	0.610777	0.49423	0.764638	0.683445	0.598328	0.788244	0.629006	0.831195	0.400999	0.484077	0.511861	0.53252
1200.47	0.616613	0.497514	0.773038	0.686859	0.601531	0.796895	0.635331	0.836971	0.405713	0.489228	0.514043	0.545618
1201.43	0.619729	0.498816	0.777557	0.687965	0.602508	0.801987	0.638298	0.838718	0.408731	0.492104	0.513938	0.5564
1202.4	0.61995	0.498018	0.777645	0.686793	0.601227	0.803158	0.637763	0.836377	0.40985	0.492571	0.511687	0.564362
1203.36	0.61729	0.495158	0.773194	0.683388	0.597825	0.800322	0.633887	0.830124	0.40896	0.490572	0.507459	0.569297
1204.33	0.611829	0.490314	0.764407	0.677738	0.59248	0.793427	0.626969	0.820229	0.406015	0.486045	0.501341	0.571153
1205.29	0.603637	0.483544	0.751641	0.669797	0.585334	0.782317	0.617294	0.806933	0.401027	0.478934	0.49333	0.569853
1206.26	0.592772	0.47488	0.735325	0.659548	0.576498	0.76683	0.605061	0.790394	0.394071	0.469272	0.483422	0.565191
1207.22	0.57935	0.464401	0.715953	0.64708	0.566099	0.747029	0.590403	0.770735	0.385294	0.457248	0.471725	0.556882
1208.18	0.563612	0.452289	0.694114	0.63262	0.554316	0.723392	0.573478	0.74816	0.3749	0.443209	0.458509	0.544742
1209.15	0.545961	0.438854	0.670481	0.616537	0.541384	0.696802	0.554581	0.723091	0.36315	0.427607	0.444197	0.528884
1210.11	0.526951	0.424517	0.645783	0.599322	0.527589	0.668378	0.534205	0.696231	0.350381	0.410947	0.429285	0.509828
1211.08	0.507244	0.409756	0.620759	0.581568	0.513276	0.63926	0.513039	0.668513	0.337009	0.39377	0.414269	0.488468
1212.04	0.487522	0.395044	0.596096	0.563906	0.49886	0.610453	0.491864	0.640917	0.323504	0.376635	0.399565	0.465893
1213.01	0.468387	0.380791	0.572363	0.546911	0.484803	0.582739	0.471405	0.614243	0.310303	0.360071	0.385471	0.443157
1213.97	0.450279	0.367296	0.549958	0.531005	0.471538	0.556654	0.452191	0.588966	0.297732	0.344494	0.372158	0.421077
1214.93	0.433439	0.354735	0.529094	0.516404	0.459381	0.532511	0.434498	0.565257	0.28596	0.330136	0.359697	0.400161
1215.9	0.417952	0.343183	0.509852	0.503146	0.448486	0.51044	0.418388	0.543127	0.275042	0.317037	0.34812	0.380652
1216.86	0.40382	0.332658	0.492258	0.491172	0.438863	0.490445	0.403802	0.522606	0.264993	0.305111	0.33747	0.362637
1217.83	0.391033	0.323158	0.476356	0.480419	0.430439	0.472441	0.390656	0.503823	0.255852	0.294242	0.327833	0.346146
1218.79	0.379601	0.314682	0.46222	0.470859	0.423131	0.456294	0.378893	0.486967	0.247686	0.284363	0.319317	0.331199
1219.76	0.369531	0.307222	0.449916	0.462491	0.416869	0.441847	0.368492	0.472179	0.240546	0.275472	0.312007	0.317801
1220.72	0.360799	0.300754	0.439447	0.455298	0.41158	0.428952	0.359436	0.459454	0.23442	0.267604	0.305919	0.30593
1221.68	0.353322	0.295217	0.430706	0.449197	0.407153	0.41748	0.351673	0.44863	0.229216	0.260769	0.300982	0.295518
1222.65	0.346952	0.290506	0.423473	0.444037	0.403411	0.407317	0.345089	0.439445	0.224786	0.254902	0.297048	0.286458
1223.61	0.341496	0.286471	0.417441	0.439614	0.400133	0.398332	0.339492	0.431609	0.220971	0.249853	0.293924	0.278611
1224.58	0.336732	0.282933	0.412251	0.435718	0.397102	0.390345	0.334628	0.424837	0.217617	0.245413	0.291394	0.271809
1225.54	0.332438	0.27971	0.407551	0.43217	0.394154	0.383126	0.330219	0.418855	0.214585	0.241355	0.289234	0.265854
1226.51	0.328412	0.27665	0.40304	0.428845	0.391208	0.376433	0.326011	0.413382	0.211736	0.237486	0.287225	0.260517
1227.47	0.324494	0.273646	0.398511	0.425665	0.388247	0.370074	0.321823	0.408131	0.208938	0.233672	0.28517	0.255557
1228.43	0.320571	0.270641	0.393858	0.422575	0.385289	0.363961	0.317557	0.402823	0.206078	0.229846	0.282914	0.250743
1229.4	0.316577	0.267605	0.38905	0.419515	0.382353	0.358112	0.313184	0.397198	0.203095	0.225987	0.280366	0.24588
1230.36	0.312482	0.264526	0.384086	0.416413	0.379463	0.352605	0.308727	0.39104	0.200001	0.222098	0.27751	0.240835
1231.33	0.308294	0.26141	0.378969	0.4132	0.37666	0.347516	0.304234	0.384211	0.196875	0.218195	0.274402	0.235561
1232.29	0.304062	0.258297	0.373704	0.40985	0.374027	0.34288	0.299789	0.376706	0.193847	0.214316	0.271153	0.230112
1233.25	0.299888	0.255277	0.368342	0.406417	0.371686	0.338689	0.295511	0.368704	0.191058	0.210531	0.267915	0.224639
1234.22	0.295921	0.252479	0.363015	0.403049	0.369771	0.334924	0.291544	0.360564	0.188624	0.20695	0.264852	0.219355
1235.18	0.29233	0.25003	0.357947	0.399956	0.368379	0.331591	0.288034	0.352756	0.18662	0.203709	0.262129	0.214481
1236.15	0.289265	0.248011	0.353412	0.397343	0.367536	0.328715	0.285089	0.345739	0.185062	0.200933	0.259884	0.210188
1237.11	0.286804	0.246425	0.34965	0.395333	0.367169	0.326306	0.282752	0.339847	0.183911	0.198692	0.258209	0.206551
1238.08	0.284939	0.245211	0.346802	0.393932	0.367126	0.324317	0.280982	0.33523	0.183079	0.196977	0.25713	0.203545
1239.04	0.283587	0.244285	0.344884	0.393044	0.367221	0.322629	0.279681	0.331884	0.182453	0.195694	0.256604	0.201077
1240	0.282641	0.243597	0.343826	0.39255	0.367307	0.321081	0.278726	0.329733	0.181921	0.194707	0.256557	0.199044
1240.97	0.282029	0.243159	0.343546	0.392388	0.367319	0.319537	0.278025	0.328733	0.181413	0.193887	0.256931	0.197386
1241.93	0.281758	0.24304	0.34401	0.392606	0.367307	0.317953	0.277553	0.328918	0.18093	0.193158	0.257733	0.19613
1242.9	0.281915	0.243334	0.345263	0.393348	0.367422	0.316409	0.277379	0.330393	0.180559	0.192519	0.259052	0.195388
1243.86	0.282648	0.244124	0.347416	0.394793	0.367886	0.315092	0.277666	0.333281	0.180455	0.192044	0.261038	0.195334
1244.83	0.284123	0.245471	0.350608	0.397092	0.368948	0.314244	0.278643	0.337679	0.180807	0.191869	0.263841	0.196153
1245.79	0.286484	0.247419	0.354973	0.400331	0.370836	0.31409	0.280557	0.343614	0.181781	0.192161	0.267563	0.198001
1246.75	0.289821	0.250002	0.360604	0.404532	0.373711	0.314794	0.283608	0.351032	0.183477	0.193096	0.272217	0.200961
1247.72	0.294148	0.253239	0.367509	0.409672	0.377623	0.316431	0.287898	0.359765	0.185911	0.194818	0.277737	0.205025
1248.68	0.299382	0.257102	0.375568	0.415672	0.382477	0.318981	0.2934	0.369512	0.189014	0.197404	0.283992	0.210084
1249.65	0.305337	0.261492	0.3845	0.422374	0.388029	0.322328	0.299943	0.37983	0.192658	0.200818	0.290806	0.21593
1250.61	0.311713	0.266208	0.393844	0.429506	0.393906	0.326258	0.307212	0.390158	0.196658	0.204885	0.297936	0.222268
1251.58	0.318107	0.270953	0.402994	0.436664	0.399659	0.330446	0.314745	0.399891	0.200775	0.209279	0.305048	0.228719
1252.54	0.324044	0.275356	0.411265	0.443339	0.404816	0.334472	0.321955	0.408463	0.204713	0.213558	0.311695	0.234849
1253.5	0.329031	0.279024	0.41801	0.448985	0.408949	0.337864	0.328187	0.415419	0.208126	0.217228	0.317352	0.240202
1254.47	0.332634	0.281613	0.422725	0.453104	0.411732	0.340174	0.332819	0.420427	0.210674	0.219837	0.321518	0.244353
1255.43	0.334539	0.282883	0.425112	0.45532	0.412971	0.341074	0.335384	0.423246	0.21208	0.221065	0.323826	0.246966
1256.4	0.334592	0.282736	0.425077	0.455427	0.412628	0.340421	0.335659	0.423666	0.212192	0.220763	0.324112	0.24783
1257.36	0.332809	0.281214	0.422688	0.453423	0.41082	0.338287	0.333693	0.421505	0.211011	0.218966	0.322421	0.24687
1258.32	0.329382	0.278497	0.418164	0.449544	0.407823	0.334947	0.329792	0.416699	0.208695	0.215883	0.318988	0.244175
1259.29	0.324678	0.274884	0.41189	0.444274	0.404043	0.33083	0.324465	0.409442	0.205538	0.211874	0.314208	0.240013
1260.25	0.319196	0.270754	0.404416	0.438279	0.399948	0.326431	0.318332	0.400271	0.201915	0.207392	0.3086	0.234823
1261.22	0.313466	0.266494	0.396378	0.432222	0.395955	0.322181	0.311997	0.389975	0.198202	0.202876	0.302726	0.229123
1262.18	0.307919	0.262413	0.388358	0.426588	0.39233	0.318353	0.305919	0.37937	0.194682	0.198649	0.297061	0.223382
1263.15	0.302802	0.258684	0.380767	0.421586	0.389158	0.315032	0.300354	0.369085	0.191495	0.194856	0.291898	0.217908
1264.11	0.298193	0.255354	0.373818	0.417217	0.3864	0.312175	0.295372	0.359496	0.18866	0.191486	0.287317	0.212831
1265.07	0.294067	0.252387	0.367587	0.413394	0.38397	0.309686	0.290932	0.350803	0.186123	0.188444	0.283249	0.208166
1266.04	0.290382	0.249723	0.362098	0.410056	0.381805	0.307476	0.286953	0.343148	0.183827	0.185625	0.27959	0.203897
1267	0.287128	0.247333	0.357389	0.407194	0.379891	0.305487	0.283366	0.336688	0.181742	0.182968	0.276304	0.200043
1267.97	0.284353	0.245256	0.353532	0.40484	0.378269	0.303695	0.280159	0.33159	0.179894	0.180477	0.273481	0.19669
1268.93	0.282144	0.243591	0.350619	0.403032	0.377017	0.302119	0.277389	0.327968	0.178346	0.178226	0.27131	0.193966
1269.9	0.280586	0.242461	0.348706	0.401799	0.376222	0.300823	0.275166	0.325808	0.17717	0.176325	0.269976	0.19199
1270.86	0.279701	0.241931	0.347748	0.401142	0.375931	0.299907	0.27359	0.324888	0.1764	0.174861	0.269518	0.190791
1271.82	0.279386	0.241932	0.347534	0.401002	0.376104	0.29945	0.272654	0.324758	0.175986	0.17384	0.269739	0.190246
1272.79	0.279403	0.242246	0.347693	0.401213	0.376592	0.299453	0.272184	0.324811	0.175791	0.173148	0.270228	0.190069
1273.75	0.279429	0.242575	0.347773	0.401502	0.377166	0.299803	0.271866	0.324433	0.175631	0.172585	0.270506	0.189879
1274.72	0.279169	0.242655	0.347377	0.401552	0.3776	0.300309	0.27136	0.323182	0.175346	0.171942	0.270205	0.189332
1275.68	0.278455	0.242361	0.346289	0.401121	0.377753	0.300775	0.270439	0.320909	0.174853	0.171084	0.269189	0.188232
1276.65	0.277304	0.241743	0.344534	0.400152	0.377619	0.301088	0.269081	0.317796	0.174171	0.16999	0.267571	0.186598
1277.61	0.275905	0.240986	0.342371	0.398812	0.377325	0.301262	0.26747	0.314291	0.173395	0.16874	0.265654	0.184646
1278.57	0.274545	0.240326	0.3402	0.397443	0.377073	0.301422	0.265916	0.31097	0.172651	0.16747	0.26382	0.182708
1279.54	0.273503	0.239955	0.338422	0.39641	0.377057	0.301738	0.264715	0.308357	0.172049	0.166313	0.262407	0.18111
1280.5	0.272941	0.239949	0.337302	0.395947	0.37738	0.302339	0.264031	0.306758	0.171642	0.165351	0.261605	0.18005
1281.47	0.272866	0.240258	0.336899	0.396079	0.378024	0.303257	0.263837	0.306187	0.171426	0.164602	0.26141	0.179549
1282.43	0.273157	0.240752	0.33709	0.396656	0.378873	0.304431	0.263969	0.306419	0.171352	0.164039	0.261666	0.179481
1283.39	0.273655	0.241297	0.33768	0.397479	0.379793	0.30576	0.264235	0.307137	0.171369	0.163622	0.262168	0.179668
1284.36	0.274253	0.241825	0.338524	0.398413	0.380698	0.307168	0.264525	0.308093	0.17145	0.163328	0.262777	0.179979
1285.32	0.274942	0.24236	0.339599	0.399439	0.38159	0.308632	0.264866	0.309211	0.171614	0.163177	0.263488	0.180383
1286.29	0.275804	0.243	0.340997	0.400624	0.382558	0.310172	0.265398	0.310589	0.171922	0.163222	0.264416	0.18095
1287.25	0.276945	0.243856	0.342841	0.402045	0.383714	0.311809	0.266284	0.312403	0.172438	0.163518	0.265699	0.181788
1288.22	0.278398	0.244971	0.345156	0.403709	0.385118	0.313501	0.267595	0.314752	0.173177	0.164072	0.267373	0.182956
1289.18	0.28006	0.246262	0.347775	0.405508	0.386706	0.315125	0.269214	0.317532	0.174056	0.164799	0.269287	0.184391
1290.14	0.281688	0.247526	0.35034	0.407234	0.388277	0.316485	0.270844	0.320406	0.174897	0.165526	0.271132	0.185897
1291.11	0.282981	0.248519	0.352413	0.408628	0.389562	0.317378	0.272106	0.322911	0.175483	0.166037	0.272556	0.187201
1292.07	0.283679	0.249045	0.353616	0.409444	0.390311	0.317647	0.272677	0.324612	0.175635	0.166155	0.273295	0.188037
1293.04	0.283638	0.24902	0.353747	0.409508	0.390385	0.317228	0.272388	0.325228	0.175276	0.165783	0.273233	0.188226
1294	0.282858	0.248482	0.352815	0.408763	0.389792	0.316159	0.271258	0.324696	0.174446	0.164927	0.2724	0.187703
1294.97	0.281465	0.24755	0.351015	0.407298	0.388676	0.31456	0.269466	0.323151	0.173276	0.163672	0.270928	0.186527
1295.93	0.279659	0.246372	0.348642	0.405331	0.387261	0.312599	0.267265	0.320861	0.171929	0.162145	0.269	0.184847
1296.89	0.27764	0.245061	0.345985	0.403142	0.385756	0.310442	0.264885	0.318121	0.170537	0.160468	0.266801	0.182847
1297.86	0.275554	0.24368	0.343244	0.400971	0.38429	0.308225	0.26246	0.315166	0.169163	0.158734	0.264481	0.180685
1298.82	0.273479	0.242257	0.340522	0.398946	0.3829	0.306057	0.260028	0.312134	0.167811	0.157001	0.262139	0.178474
1299.79	0.271457	0.240829	0.337874	0.397096	0.381576	0.30405	0.257589	0.309109	0.16647	0.155316	0.25983	0.176283
1300.75	0.269542	0.23947	0.335374	0.395413	0.380334	0.302332	0.25518	0.306185	0.165159	0.153729	0.257602	0.174179
1301.72	0.267826	0.238292	0.333149	0.393927	0.379245	0.301028	0.252912	0.303515	0.163942	0.152301	0.255525	0.172246
1302.68	0.266424	0.237407	0.331357	0.392723	0.378418	0.300217	0.250952	0.301305	0.162909	0.151091	0.253702	0.170588
1303.64	0.265446	0.236893	0.330145	0.391919	0.377958	0.299907	0.249468	0.299763	0.162143	0.150149	0.252254	0.169304
1304.61	0.264955	0.236771	0.329613	0.391604	0.377927	0.300039	0.24858	0.299036	0.161692	0.149506	0.25128	0.168458
1305.57	0.264961	0.237008	0.329794	0.391806	0.378338	0.300524	0.248326	0.29916	0.161556	0.149173	0.250822	0.168063
1306.54	0.265426	0.237544	0.330663	0.392492	0.379178	0.301292	0.248667	0.300063	0.161701	0.149146	0.250858	0.168084
1307.5	0.266302	0.238331	0.332169	0.393617	0.380444	0.302322	0.249525	0.301617	0.162087	0.149409	0.25133	0.168471
1308.46	0.267573	0.239371	0.334277	0.395184	0.382169	0.303645	0.250839	0.303735	0.162703	0.149949	0.252216	0.169212
1309.43	0.269285	0.240737	0.337014	0.39727	0.384414	0.305336	0.252616	0.306444	0.163589	0.15077	0.253579	0.170369
1310.39	0.271541	0.242559	0.340465	0.400002	0.387234	0.307483	0.254943	0.309888	0.164826	0.151905	0.255561	0.172081
1311.36	0.274435	0.24496	0.344712	0.403471	0.390633	0.310158	0.257937	0.31423	0.166497	0.153397	0.258302	0.174491
1312.32	0.277967	0.247959	0.349726	0.407635	0.394505	0.313366	0.261644	0.319494	0.168612	0.155249	0.261812	0.177636
1313.29	0.281966	0.251399	0.355271	0.412271	0.398632	0.317005	0.265937	0.325431	0.171059	0.157383	0.265886	0.181351
1314.25	0.286101	0.254947	0.360909	0.417017	0.402725	0.32086	0.270503	0.331531	0.173605	0.159624	0.27012	0.185271
1315.21	0.289975	0.258202	0.36611	0.421475	0.406494	0.324652	0.274914	0.337175	0.175972	0.161743	0.27404	0.188943
1316.18	0.293227	0.260816	0.370391	0.425296	0.40969	0.32809	0.278745	0.341819	0.177916	0.163525	0.277239	0.191969
1317.14	0.295602	0.262586	0.373414	0.428196	0.412113	0.330922	0.281655	0.345109	0.179278	0.164815	0.279437	0.194094
1318.11	0.296996	0.263501	0.375074	0.429999	0.413646	0.332982	0.283458	0.346957	0.180008	0.165556	0.280521	0.195256
1319.07	0.297523	0.263753	0.375589	0.430738	0.414352	0.334273	0.284215	0.347608	0.180188	0.165819	0.280601	0.195615
1320.04	0.29753	0.2637	0.375506	0.430749	0.414541	0.335009	0.284273	0.347638	0.180029	0.165799	0.280045	0.195537
1321	0.297496	0.263736	0.375525	0.430602	0.41468	0.33555	0.284165	0.347779	0.179809	0.165748	0.279385	0.195478
1321.96	0.297855	0.264154	0.376237	0.430882	0.415198	0.336234	0.284401	0.348666	0.179782	0.165888	0.279132	0.195827
1322.93	0.298861	0.265097	0.377968	0.431972	0.416319	0.33725	0.285313	0.350671	0.180107	0.166352	0.279623	0.196804
1323.89	0.300578	0.26658	0.380768	0.433983	0.418041	0.338616	0.287009	0.35389	0.180843	0.167191	0.280979	0.198454
1324.86	0.30291	0.268535	0.384486	0.436794	0.4202	0.340227	0.289406	0.3582	0.18196	0.168387	0.28313	0.200688
1325.82	0.305673	0.270838	0.388848	0.440135	0.422573	0.34194	0.292296	0.363329	0.183361	0.169875	0.285878	0.203331
1326.79	0.308646	0.273321	0.393535	0.443694	0.42497	0.343643	0.295413	0.36893	0.18491	0.17155	0.288954	0.206181
1327.75	0.31163	0.275795	0.398255	0.447205	0.427277	0.345288	0.298519	0.37467	0.186471	0.173292	0.292095	0.209062
1328.71	0.314476	0.278073	0.402771	0.450484	0.429445	0.346876	0.301456	0.380274	0.187936	0.174976	0.295084	0.211856
1329.68	0.317066	0.28	0.406884	0.453411	0.431435	0.348407	0.304135	0.385509	0.189231	0.176496	0.297744	0.214475
1330.64	0.319296	0.281478	0.410392	0.455889	0.433182	0.349855	0.306504	0.390142	0.190306	0.177763	0.29992	0.216826
1331.61	0.321073	0.28249	0.413113	0.45784	0.434612	0.351168	0.308512	0.393944	0.191124	0.178724	0.301486	0.218795
1332.57	0.322346	0.283102	0.41494	0.459236	0.435682	0.352307	0.310104	0.396751	0.191669	0.179368	0.302375	0.220274
1333.53	0.323126	0.28343	0.415895	0.460113	0.436406	0.353264	0.311242	0.398534	0.191954	0.179731	0.302608	0.221208
1334.5	0.323459	0.283579	0.416081	0.460524	0.436813	0.35405	0.311891	0.399376	0.192016	0.179866	0.302249	0.221602
1335.46	0.323365	0.283592	0.415578	0.460455	0.436876	0.354647	0.311997	0.399368	0.191879	0.179808	0.301331	0.221482
1336.43	0.322778	0.283417	0.414335	0.459751	0.436455	0.354969	0.311449	0.398482	0.191522	0.179543	0.299791	0.220839
1337.39	0.321541	0.282909	0.412145	0.458132	0.435317	0.354858	0.310105	0.396528	0.190861	0.179001	0.297489	0.219607
1338.36	0.319523	0.281895	0.408807	0.455388	0.433307	0.354166	0.307919	0.393292	0.189791	0.178099	0.294361	0.217727
1339.32	0.316818	0.28032	0.404441	0.451696	0.430621	0.352925	0.305121	0.38884	0.188299	0.176838	0.29063	0.215267
1340.28	0.3138	0.278342	0.399592	0.44768	0.427814	0.351412	0.302171	0.383673	0.186549	0.175345	0.286762	0.21246
1341.25	0.310839	0.276217	0.394827	0.443932	0.425376	0.34994	0.299416	0.378359	0.18477	0.173774	0.283085	0.209537
1342.21	0.308036	0.274099	0.390318	0.4406	0.423385	0.348626	0.296872	0.373118	0.183082	0.172176	0.279557	0.206561
1343.18	0.305268	0.272011	0.385889	0.437477	0.42161	0.3474	0.294351	0.367836	0.181478	0.170509	0.275918	0.203469
1344.14	0.302376	0.269925	0.38129	0.434293	0.419763	0.346139	0.291666	0.362323	0.179895	0.168719	0.271938	0.200189
1345.11	0.299283	0.267841	0.376377	0.430881	0.417656	0.344768	0.288732	0.3565	0.178287	0.166806	0.267546	0.19672
1346.07	0.296041	0.265808	0.371202	0.427242	0.415262	0.343302	0.285596	0.35048	0.176662	0.164862	0.262871	0.193159
1347.03	0.292832	0.263923	0.366027	0.423542	0.412722	0.34187	0.282441	0.344572	0.17509	0.163063	0.258208	0.18969
1348	0.289924	0.262312	0.361269	0.420077	0.410318	0.340675	0.279546	0.339197	0.173693	0.161614	0.253925	0.186538
1348.96	0.287582	0.261092	0.357361	0.417184	0.408363	0.339923	0.277216	0.334749	0.172603	0.160665	0.250334	0.183907
1349.93	0.28597	0.260339	0.354588	0.415128	0.40708	0.339725	0.275676	0.331456	0.171906	0.16025	0.247595	0.181929
1350.89	0.285123	0.260081	0.353015	0.414018	0.406542	0.34007	0.275015	0.329339	0.171614	0.160298	0.245718	0.180644
1351.86	0.284981	0.260316	0.352528	0.413816	0.406703	0.34088	0.275201	0.32829	0.171688	0.160701	0.244629	0.180034
1352.82	0.285467	0.261045	0.352966	0.414394	0.407478	0.342101	0.276152	0.328205	0.172084	0.161392	0.244248	0.180074
1353.78	0.286548	0.262285	0.354222	0.415617	0.408813	0.343767	0.277799	0.329082	0.172804	0.162371	0.244522	0.180748
1354.75	0.288212	0.264031	0.356258	0.417388	0.410668	0.345951	0.280082	0.330988	0.173882	0.163671	0.245387	0.182021
1355.71	0.290397	0.266184	0.359014	0.419635	0.412959	0.348647	0.282888	0.333924	0.175334	0.16528	0.246713	0.183784
1356.68	0.292952	0.268551	0.362334	0.422279	0.415531	0.351701	0.286029	0.337705	0.177102	0.1671	0.248295	0.185846
1357.64	0.295708	0.270942	0.366026	0.425244	0.418221	0.354883	0.289329	0.342065	0.17908	0.16901	0.249955	0.188035
1358.61	0.298622	0.27332	0.370044	0.428527	0.420976	0.358077	0.292775	0.346901	0.181205	0.170983	0.251688	0.190342
1359.57	0.301897	0.275893	0.374669	0.432284	0.42395	0.361415	0.296642	0.35251	0.183537	0.173165	0.253774	0.193031
1360.53	0.305999	0.27911	0.380546	0.436849	0.427504	0.365307	0.301486	0.359621	0.186265	0.175875	0.256793	0.196633
1361.5	0.311423	0.283441	0.388386	0.442576	0.432034	0.370232	0.307866	0.369011	0.189596	0.179438	0.261379	0.201693
1362.46	0.318196	0.28892	0.398256	0.449463	0.437589	0.376281	0.315754	0.380653	0.193516	0.183846	0.267643	0.208237
1363.43	0.325639	0.294929	0.409195	0.456984	0.443693	0.382916	0.324296	0.393318	0.197712	0.188636	0.274834	0.21552
1364.39	0.332951	0.300732	0.420013	0.464537	0.449772	0.389471	0.332552	0.405591	0.201863	0.193298	0.281964	0.222667
1365.35	0.339889	0.306103	0.430292	0.47193	0.455653	0.395769	0.34029	0.41704	0.205931	0.197719	0.288643	0.229405
1366.32	0.346694	0.311256	0.440315	0.479295	0.461505	0.402084	0.347866	0.42809	0.210084	0.202091	0.295072	0.235977
1367.28	0.353606	0.31643	0.450383	0.486704	0.467467	0.408709	0.355631	0.439186	0.214435	0.206577	0.301522	0.242623
1368.25	0.360522	0.321592	0.460326	0.493932	0.473396	0.41563	0.363522	0.450206	0.218882	0.211085	0.307943	0.249228
1369.21	0.366982	0.32641	0.469466	0.500512	0.478872	0.422482	0.371029	0.460419	0.223108	0.215272	0.313908	0.25532
1370.18	0.372442	0.33047	0.477005	0.505991	0.483437	0.428795	0.377518	0.46891	0.226751	0.218747	0.318864	0.26037
1371.14	0.376604	0.333545	0.482477	0.510175	0.486853	0.434351	0.382634	0.475127	0.229594	0.221309	0.322459	0.264123
1372.1	0.379531	0.335687	0.485914	0.513133	0.489183	0.439335	0.386464	0.479082	0.231631	0.223042	0.324684	0.266686
1373.07	0.381544	0.337162	0.487733	0.515074	0.490703	0.444202	0.389403	0.481238	0.233019	0.224262	0.325794	0.268395
1374.03	0.383076	0.33831	0.488602	0.5163	0.491793	0.449349	0.391915	0.482328	0.234022	0.225384	0.326205	0.269624
1375	0.384544	0.339441	0.489311	0.517241	0.49285	0.454816	0.394339	0.483187	0.234971	0.226756	0.326386	0.270688
1375.96	0.386266	0.340777	0.490539	0.518407	0.494184	0.460358	0.396857	0.484513	0.236173	0.228521	0.32675	0.271842
1376.93	0.38846	0.342485	0.492697	0.520212	0.495989	0.465843	0.399658	0.486744	0.237839	0.230673	0.327579	0.273345
1377.89	0.391342	0.344755	0.496029	0.522906	0.498412	0.471474	0.403071	0.490187	0.240102	0.233231	0.329099	0.2755
1378.85	0.395158	0.3478	0.500774	0.52663	0.501611	0.477624	0.407543	0.49519	0.243068	0.236308	0.331553	0.278633
1379.82	0.400086	0.351747	0.507134	0.531439	0.505694	0.484526	0.41343	0.502071	0.246785	0.240024	0.335139	0.282956
1380.78	0.406084	0.356504	0.515087	0.537237	0.510601	0.492072	0.420756	0.510863	0.251168	0.244373	0.339858	0.288409
1381.75	0.412856	0.361763	0.524307	0.543779	0.516076	0.499869	0.429147	0.521187	0.255995	0.249189	0.345453	0.294652
1382.71	0.420081	0.367228	0.53442	0.550847	0.521847	0.507566	0.438138	0.532536	0.261059	0.254285	0.351627	0.30134
1383.67	0.427747	0.372891	0.545426	0.558503	0.527886	0.515172	0.447628	0.544804	0.26636	0.259667	0.358394	0.308485
1384.64	0.436326	0.379157	0.557953	0.56722	0.53454	0.523141	0.458146	0.558645	0.272188	0.265643	0.366302	0.316649
1385.6	0.446597	0.386662	0.573008	0.577731	0.5424	0.532134	0.470645	0.575277	0.27899	0.272685	0.376288	0.326744
1386.57	0.458932	0.395692	0.590984	0.590377	0.551761	0.542408	0.485633	0.595389	0.286939	0.280954	0.388881	0.339232
1387.53	0.472355	0.405458	0.610357	0.604233	0.561918	0.553164	0.501973	0.617528	0.295419	0.289727	0.403063	0.353066
1388.5	0.484777	0.414341	0.628087	0.617332	0.571336	0.562865	0.517115	0.638257	0.303238	0.297654	0.416407	0.365918
1389.46	0.494705	0.421235	0.642091	0.628245	0.578906	0.570554	0.529177	0.654908	0.309619	0.303866	0.427047	0.376109
1390.42	0.502092	0.426156	0.652394	0.636861	0.584569	0.576358	0.538041	0.66721	0.314595	0.308427	0.434804	0.383601
1391.39	0.507603	0.429647	0.659999	0.643681	0.58878	0.580848	0.5445	0.676221	0.318542	0.311796	0.44043	0.389194
1392.35	0.511769	0.432146	0.665663	0.648989	0.591893	0.584436	0.549222	0.68291	0.321698	0.314311	0.444614	0.393578
1393.32	0.51467	0.433759	0.669469	0.652536	0.59393	0.587172	0.552387	0.687573	0.323995	0.316019	0.447575	0.396959
1394.28	0.515975	0.434291	0.670906	0.653621	0.594602	0.588795	0.553751	0.689809	0.325109	0.31673	0.449042	0.399065
1395.25	0.515201	0.433389	0.669261	0.651565	0.59352	0.588941	0.552923	0.688844	0.324691	0.316195	0.448485	0.399399
1396.21	0.512176	0.430838	0.664265	0.646426	0.590557	0.587485	0.549762	0.684223	0.322713	0.314372	0.445582	0.397713
1397.17	0.507351	0.426826	0.656561	0.639283	0.586114	0.584769	0.54463	0.676483	0.319619	0.311575	0.440649	0.394348
1398.14	0.501644	0.421962	0.647512	0.631662	0.58099	0.581455	0.53831	0.6671	0.316097	0.308343	0.43458	0.39007
1399.1	0.495973	0.417006	0.638531	0.624735	0.575979	0.57816	0.531703	0.657703	0.312723	0.305187	0.428373	0.385608
1400.07	0.490892	0.412526	0.630507	0.618974	0.571531	0.575207	0.5255	0.649313	0.309787	0.3024	0.422693	0.381374
1401.03	0.486476	0.408723	0.623587	0.614211	0.567653	0.572566	0.519962	0.6421	0.307286	0.300008	0.417712	0.377428
1402	0.482396	0.405429	0.617283	0.609819	0.563974	0.569899	0.514888	0.635555	0.304986	0.297797	0.413172	0.373557
1402.96	0.478094	0.402229	0.610771	0.60495	0.559919	0.566677	0.509734	0.628869	0.302509	0.295409	0.408556	0.36941
1403.92	0.473065	0.398669	0.603355	0.598888	0.554989	0.562414	0.503898	0.621431	0.299496	0.292513	0.403361	0.364696
1404.89	0.467236	0.394542	0.595037	0.591554	0.549141	0.557013	0.497141	0.613349	0.295848	0.289047	0.397471	0.359453
1405.85	0.461158	0.39009	0.58672	0.583745	0.542965	0.550993	0.489889	0.605563	0.291883	0.28536	0.391362	0.354163
1406.82	0.45563	0.385834	0.579565	0.576603	0.5373	0.545163	0.482944	0.599163	0.288135	0.281987	0.385795	0.349445
1407.78	0.451071	0.382133	0.574057	0.570715	0.532584	0.539995	0.476839	0.594503	0.284935	0.27923	0.381208	0.345579
1408.75	0.447292	0.378958	0.569752	0.565835	0.52865	0.535389	0.471532	0.591023	0.282237	0.277004	0.377465	0.342364
1409.71	0.443776	0.376023	0.565732	0.561284	0.525017	0.530949	0.466643	0.587698	0.27979	0.275003	0.374063	0.339334
1410.67	0.440069	0.373043	0.561197	0.556533	0.521285	0.52639	0.461837	0.583605	0.27738	0.27296	0.370477	0.336052
1411.64	0.436061	0.369933	0.55591	0.551562	0.517381	0.521784	0.457079	0.578396	0.274995	0.270821	0.36646	0.332347
1412.6	0.431984	0.366822	0.550229	0.5468	0.51352	0.517463	0.45258	0.572404	0.27278	0.268737	0.362129	0.328364
1413.57	0.428107	0.363874	0.544621	0.542632	0.509904	0.513665	0.448493	0.566183	0.27084	0.266874	0.357746	0.324342
1414.53	0.42439	0.361075	0.539103	0.538946	0.506434	0.510261	0.444633	0.559858	0.269067	0.265218	0.353368	0.320323
1415.49	0.420358	0.358149	0.532993	0.534981	0.502629	0.506749	0.440392	0.552793	0.267087	0.263506	0.348659	0.316001
1416.46	0.415191	0.354601	0.525056	0.529445	0.497754	0.502428	0.434838	0.5437	0.264319	0.261273	0.342925	0.310764
1417.42	0.408191	0.349981	0.514276	0.521119	0.491271	0.49685	0.427193	0.531482	0.260259	0.25807	0.335542	0.304063
1418.39	0.399827	0.344495	0.50148	0.510376	0.48376	0.490599	0.417958	0.517043	0.255165	0.254023	0.326933	0.29626
1419.35	0.392122	0.33932	0.489845	0.499975	0.477128	0.485377	0.409357	0.503853	0.250388	0.250148	0.318972	0.28898
1420.32	0.386795	0.335558	0.481947	0.492535	0.472822	0.482359	0.403307	0.494685	0.247161	0.247455	0.313266	0.283647
1421.28	0.383749	0.333267	0.477552	0.488166	0.47059	0.481204	0.399752	0.489186	0.245512	0.246041	0.309724	0.280248
1422.24	0.381992	0.331928	0.475113	0.485568	0.469443	0.480974	0.397632	0.485545	0.244807	0.245464	0.307391	0.27805
1423.21	0.380768	0.33111	0.473478	0.483695	0.468684	0.481014	0.39613	0.482441	0.244527	0.245345	0.305524	0.276501
1424.17	0.3798	0.330607	0.472217	0.482191	0.468078	0.481069	0.394948	0.479483	0.244445	0.245513	0.303847	0.275401
1425.14	0.379101	0.330345	0.47132	0.481129	0.46765	0.481107	0.394104	0.476884	0.24452	0.245921	0.302404	0.274732
1426.1	0.37874	0.330287	0.470853	0.480606	0.467456	0.481136	0.393674	0.474981	0.244765	0.246546	0.301346	0.274487
1427.07	0.378715	0.330423	0.470808	0.480508	0.467457	0.481094	0.393664	0.473952	0.245174	0.24736	0.300799	0.274624
1428.03	0.378967	0.330778	0.471155	0.480537	0.46753	0.480855	0.394013	0.473804	0.245718	0.24833	0.300829	0.275091
1428.99	0.379435	0.331391	0.471923	0.480421	0.467539	0.48033	0.394638	0.474488	0.246365	0.249425	0.301428	0.275832
1429.96	0.380087	0.332252	0.473199	0.480158	0.467445	0.479594	0.395456	0.475928	0.247086	0.250605	0.302478	0.276758
1430.92	0.380917	0.333243	0.475002	0.480063	0.467336	0.478901	0.396394	0.47799	0.247853	0.251812	0.303752	0.277737
1431.89	0.381904	0.334195	0.477211	0.480495	0.467348	0.478493	0.397388	0.480489	0.248622	0.252997	0.30504	0.278662
1432.85	0.382992	0.334986	0.479616	0.481523	0.467532	0.478384	0.398371	0.483256	0.249319	0.254131	0.306273	0.279524
1433.82	0.384056	0.335556	0.481972	0.482796	0.467782	0.47831	0.399226	0.486122	0.249809	0.255174	0.307485	0.280386
1434.78	0.384824	0.335831	0.483901	0.483542	0.46782	0.477784	0.399692	0.48872	0.249862	0.256007	0.308635	0.281272
1435.74	0.384817	0.335625	0.484736	0.482717	0.467218	0.476244	0.399325	0.490206	0.249197	0.256371	0.309377	0.28197
1436.71	0.383548	0.334676	0.483712	0.479727	0.465636	0.47347	0.397706	0.489435	0.247725	0.255979	0.309037	0.28193
1437.67	0.380999	0.332867	0.480676	0.47525	0.463166	0.469882	0.394858	0.485976	0.245743	0.254789	0.307165	0.280622
1438.64	0.3776	0.33033	0.476221	0.470523	0.46018	0.466002	0.391162	0.480526	0.243616	0.253029	0.30399	0.278024
1439.6	0.373679	0.327235	0.470941	0.466039	0.456866	0.461854	0.386845	0.473929	0.241404	0.250888	0.30001	0.274456
1440.56	0.369313	0.323699	0.465099	0.461597	0.453202	0.457177	0.381913	0.466587	0.23898	0.248415	0.295552	0.270219
1441.53	0.364563	0.319862	0.458887	0.456947	0.449191	0.451834	0.376417	0.45873	0.236281	0.245656	0.290823	0.26556
1442.49	0.359632	0.315959	0.45264	0.452112	0.444984	0.445954	0.370605	0.450731	0.233393	0.242753	0.286062	0.260759
1443.46	0.354814	0.31226	0.446748	0.447328	0.440815	0.439822	0.364854	0.443072	0.230489	0.239919	0.281543	0.256108
1444.42	0.350298	0.308923	0.441406	0.442794	0.436831	0.433617	0.359431	0.436074	0.227672	0.237313	0.27744	0.251777
1445.39	0.34602	0.305896	0.436445	0.438442	0.43297	0.427242	0.354317	0.429671	0.224864	0.234947	0.273708	0.247719
1446.35	0.341792	0.303026	0.431552	0.434018	0.429087	0.420502	0.349324	0.423575	0.221906	0.232741	0.270183	0.2438
1447.31	0.337718	0.300367	0.426864	0.429521	0.425339	0.413663	0.344563	0.417866	0.218874	0.230776	0.266913	0.240153
1448.28	0.334525	0.298407	0.423414	0.425648	0.422452	0.407838	0.340831	0.413483	0.216343	0.229487	0.264439	0.237435
1449.24	0.333236	0.297822	0.422639	0.423552	0.421376	0.404471	0.33927	0.411803	0.215133	0.229475	0.263552	0.2365
1450.21	0.334393	0.298929	0.425294	0.423997	0.422568	0.404282	0.340499	0.413586	0.215704	0.231043	0.264672	0.237749
1451.17	0.337776	0.301508	0.431079	0.426938	0.425767	0.406929	0.344286	0.418554	0.217908	0.234036	0.267606	0.240926
1452.14	0.342774	0.305087	0.439161	0.431831	0.430378	0.411552	0.349942	0.425897	0.221283	0.238072	0.271835	0.245479
1453.1	0.348803	0.309246	0.448742	0.43807	0.435858	0.417324	0.356774	0.434856	0.225372	0.242783	0.276869	0.250936
1454.06	0.355328	0.313626	0.459084	0.445	0.441726	0.423429	0.364094	0.444831	0.229752	0.247797	0.282311	0.256953
1455.03	0.361251	0.317511	0.468598	0.451175	0.446955	0.428188	0.370471	0.454645	0.233589	0.252269	0.287494	0.262866
1455.99	0.363348	0.318776	0.472533	0.452567	0.448496	0.427166	0.371953	0.460302	0.234545	0.253757	0.290375	0.266355
1456.96	0.356671	0.314099	0.463616	0.443519	0.441703	0.414693	0.362984	0.454493	0.229209	0.248697	0.287334	0.263032
1457.92	0.343835	0.305116	0.44583	0.428029	0.429154	0.39611	0.347471	0.438766	0.219702	0.239325	0.279153	0.253528
1458.89	0.334191	0.298167	0.432803	0.417279	0.419789	0.383485	0.336435	0.425437	0.212775	0.23268	0.272067	0.245184
1459.85	0.329682	0.294708	0.427199	0.412931	0.415431	0.377953	0.331563	0.418329	0.209684	0.230038	0.26811	0.240557
1460.81	0.327874	0.293133	0.425483	0.411756	0.413727	0.375769	0.329714	0.414841	0.208561	0.229445	0.266009	0.238173
1461.78	0.326947	0.29223	0.425068	0.411478	0.412942	0.374473	0.328689	0.412689	0.208041	0.229485	0.264664	0.23666
1462.74	0.32607	0.291485	0.424775	0.411002	0.412293	0.372951	0.327482	0.410768	0.207481	0.229508	0.263646	0.235375
1463.71	0.325036	0.290837	0.424276	0.409948	0.411599	0.370885	0.325829	0.40879	0.206694	0.229329	0.262987	0.234223
1464.67	0.324159	0.29053	0.423903	0.408639	0.411142	0.368695	0.32415	0.407135	0.205907	0.229166	0.262958	0.233523
1465.63	0.324022	0.290851	0.424358	0.407975	0.411429	0.367319	0.323301	0.406493	0.205626	0.229496	0.263707	0.233688
1466.6	0.324895	0.291783	0.426006	0.408632	0.412669	0.367341	0.323775	0.407138	0.206159	0.2306	0.265005	0.234742
1467.56	0.326554	0.293062	0.428618	0.410533	0.414649	0.368541	0.32535	0.408738	0.207382	0.232361	0.266517	0.236348
1468.53	0.328667	0.294477	0.431803	0.413228	0.417088	0.370386	0.327573	0.410867	0.209019	0.234537	0.26813	0.238232
1469.49	0.331062	0.295992	0.435326	0.416327	0.419859	0.372474	0.330168	0.413328	0.210878	0.236979	0.269989	0.240357
1470.46	0.333697	0.297708	0.439078	0.419511	0.422941	0.374541	0.333032	0.416134	0.212836	0.239618	0.272397	0.242873
1471.42	0.336495	0.299781	0.442856	0.422298	0.426218	0.376262	0.336027	0.419347	0.214691	0.242306	0.275685	0.245978
1472.38	0.339085	0.302228	0.446114	0.423891	0.429176	0.377116	0.338679	0.422808	0.216002	0.244579	0.27979	0.249547
1473.35	0.340822	0.304605	0.448192	0.423882	0.43097	0.376805	0.340244	0.425904	0.216344	0.2458	0.283614	0.252677
1474.31	0.341612	0.30627	0.449339	0.423351	0.431537	0.376009	0.340723	0.428111	0.216058	0.246076	0.285836	0.254419
1475.28	0.342144	0.307215	0.450535	0.42367	0.431832	0.375674	0.341017	0.429664	0.215935	0.246267	0.286691	0.255088
1476.24	0.342899	0.30784	0.452192	0.424971	0.432483	0.37597	0.341687	0.430961	0.216244	0.246852	0.287172	0.255512
1477.21	0.343865	0.308379	0.454112	0.426728	0.433485	0.376615	0.342687	0.432064	0.216811	0.247773	0.28778	0.256083
1478.17	0.344858	0.308871	0.455968	0.428449	0.434628	0.37732	0.343765	0.432855	0.217391	0.248817	0.288548	0.256823
1479.13	0.345716	0.309291	0.457531	0.429832	0.435751	0.377901	0.344699	0.433253	0.217817	0.249798	0.289361	0.257638
1480.1	0.346398	0.309649	0.458764	0.430791	0.436822	0.378317	0.345398	0.433359	0.218042	0.250628	0.290153	0.25846
1481.06	0.347025	0.310032	0.459864	0.431475	0.437945	0.378701	0.345967	0.433472	0.218176	0.251354	0.290974	0.259316
1482.03	0.347824	0.310582	0.461187	0.432208	0.439285	0.379323	0.346656	0.433959	0.218439	0.252139	0.291969	0.260315
1482.99	0.348987	0.311399	0.463032	0.433312	0.44094	0.380432	0.347701	0.435039	0.219039	0.253151	0.293255	0.261562
1483.96	0.350543	0.312476	0.465456	0.434917	0.44285	0.382094	0.349153	0.436651	0.220038	0.254446	0.294832	0.263064
1484.92	0.352359	0.313717	0.468265	0.436925	0.44484	0.384186	0.350867	0.438538	0.221335	0.255927	0.296611	0.264738
1485.88	0.35428	0.315056	0.471176	0.439142	0.446766	0.386564	0.352652	0.44045	0.222749	0.257436	0.298558	0.266527
1486.85	0.356377	0.316672	0.474087	0.441503	0.448772	0.389417	0.354577	0.442412	0.224185	0.258931	0.300946	0.268641
1487.81	0.359307	0.319276	0.477511	0.444446	0.451672	0.393737	0.357443	0.445075	0.225881	0.260812	0.304638	0.27189
1488.78	0.364314	0.323944	0.482807	0.449081	0.456912	0.401206	0.362862	0.449713	0.22857	0.2641	0.310755	0.277505
1489.74	0.371734	0.330617	0.490847	0.456064	0.464839	0.411994	0.371435	0.456725	0.232769	0.269428	0.318908	0.28545
1490.7	0.379911	0.337468	0.500371	0.464292	0.473514	0.42349	0.381191	0.464532	0.237818	0.27582	0.326851	0.293679
1491.67	0.387385	0.343245	0.509764	0.472435	0.48126	0.433635	0.390196	0.471745	0.24281	0.282034	0.333334	0.300776
1492.63	0.394183	0.348171	0.518784	0.480308	0.488096	0.442561	0.398348	0.478489	0.247568	0.287852	0.338833	0.307002
1493.6	0.401014	0.352994	0.528038	0.488379	0.494768	0.451294	0.406463	0.485624	0.252387	0.293675	0.344304	0.313227
1494.56	0.408603	0.358417	0.538254	0.497129	0.501997	0.460839	0.415427	0.494093	0.257638	0.299978	0.350578	0.320278
1495.53	0.417285	0.364843	0.54968	0.50653	0.510074	0.471752	0.425684	0.504439	0.263466	0.306928	0.358121	0.32862
1496.49	0.426235	0.371771	0.561029	0.515249	0.518197	0.483278	0.436294	0.515701	0.269283	0.313766	0.366388	0.337625
1497.45	0.432812	0.377163	0.568752	0.520448	0.524003	0.492466	0.444106	0.524271	0.273421	0.318425	0.373084	0.344796
1498.42	0.43457	0.37882	0.569919	0.520446	0.525493	0.496254	0.446125	0.526373	0.274459	0.319241	0.375677	0.34746
1499.38	0.432479	0.377144	0.566255	0.517332	0.523745	0.495387	0.443463	0.522901	0.273125	0.317263	0.374527	0.346122
1500.35	0.429391	0.37431	0.561632	0.514252	0.521332	0.493041	0.439545	0.517737	0.271231	0.314783	0.37202	0.343414
1501.31	0.42704	0.371832	0.558185	0.512629	0.519727	0.491311	0.436466	0.513418	0.269837	0.313087	0.36983	0.341123
1502.28	0.425858	0.370202	0.556319	0.512564	0.519252	0.490811	0.434738	0.510645	0.26919	0.312444	0.368495	0.339778
1503.24	0.425777	0.369473	0.55583	0.513817	0.519836	0.491561	0.434242	0.509348	0.269227	0.312752	0.368082	0.339381
1504.2	0.426728	0.369697	0.556488	0.516259	0.521453	0.493579	0.434803	0.509367	0.269865	0.31389	0.368692	0.339916
1505.17	0.428923	0.371261	0.558295	0.520044	0.524384	0.497275	0.436501	0.510796	0.27113	0.315851	0.370892	0.341724
1506.13	0.433203	0.375306	0.561845	0.525657	0.529478	0.503927	0.440164	0.514338	0.273301	0.318853	0.376282	0.346083
1507.1	0.440597	0.38299	0.568398	0.533082	0.53743	0.51492	0.447443	0.520969	0.276857	0.323182	0.386496	0.3548
1508.06	0.449153	0.391392	0.577291	0.54007	0.545813	0.527202	0.457358	0.528961	0.281288	0.328152	0.397658	0.365501
1509.03	0.45569	0.396554	0.585588	0.545266	0.551874	0.536324	0.466029	0.535231	0.285308	0.332637	0.40445	0.373325
1509.99	0.460687	0.399527	0.592762	0.549904	0.556628	0.54327	0.472906	0.540038	0.288832	0.336675	0.408376	0.378642
1510.95	0.465289	0.401945	0.599476	0.55474	0.561267	0.549757	0.478998	0.544382	0.292177	0.340538	0.411732	0.383167
1511.92	0.469897	0.404357	0.606036	0.559852	0.566137	0.556331	0.484825	0.548641	0.295464	0.34429	0.415321	0.387608
1512.88	0.474644	0.406949	0.612524	0.565233	0.571348	0.563123	0.490604	0.552986	0.29874	0.347967	0.419408	0.392206
1513.85	0.479711	0.40995	0.619034	0.570997	0.577078	0.570294	0.496545	0.5577	0.302091	0.35169	0.42426	0.39718
1514.81	0.485339	0.413677	0.625713	0.577345	0.583549	0.578085	0.502886	0.563201	0.30565	0.355659	0.430165	0.402797
1515.78	0.491627	0.418318	0.632625	0.58432	0.590764	0.586556	0.509699	0.569793	0.309493	0.360008	0.43714	0.409178
1516.74	0.498266	0.423613	0.639572	0.591568	0.598197	0.595289	0.516674	0.577271	0.313516	0.364601	0.444583	0.41604
1517.7	0.504662	0.42888	0.646225	0.5985	0.604944	0.603576	0.523335	0.584923	0.317505	0.369096	0.451487	0.422813
1518.67	0.510563	0.433601	0.652647	0.604944	0.610426	0.611238	0.529744	0.592204	0.321462	0.373346	0.457347	0.429238
1519.63	0.516536	0.437959	0.65966	0.611589	0.614957	0.619216	0.536924	0.599415	0.325792	0.377747	0.462835	0.435801
1520.6	0.523558	0.442652	0.66837	0.61945	0.619525	0.628981	0.546171	0.607437	0.330955	0.382946	0.469353	0.443294
1521.56	0.531804	0.448	0.678855	0.628522	0.624866	0.640804	0.557377	0.616523	0.336712	0.388976	0.477534	0.45167
1522.52	0.540057	0.453408	0.689536	0.637233	0.630839	0.652858	0.56837	0.625595	0.342007	0.394841	0.486253	0.459688
1523.49	0.547037	0.45815	0.698731	0.644095	0.637039	0.663091	0.577045	0.633429	0.346097	0.399542	0.493857	0.466334
1524.45	0.552894	0.46237	0.706398	0.649434	0.643711	0.671489	0.583593	0.640115	0.349419	0.403204	0.500022	0.472077
1525.42	0.558763	0.466801	0.713684	0.654847	0.651423	0.679588	0.589826	0.646683	0.353003	0.406773	0.505632	0.478138
1526.38	0.565335	0.471785	0.721355	0.661474	0.660057	0.688445	0.597052	0.653748	0.357388	0.410949	0.511397	0.48503
1527.35	0.572213	0.476873	0.729091	0.66909	0.668584	0.697666	0.60505	0.660917	0.362221	0.41563	0.517121	0.492096
1528.31	0.578526	0.48134	0.73609	0.676659	0.675911	0.70616	0.612754	0.667383	0.36678	0.420249	0.522154	0.498303
1529.27	0.583812	0.484851	0.74195	0.68337	0.681715	0.713366	0.619469	0.672758	0.370661	0.424414	0.526195	0.503186
1530.24	0.588345	0.487677	0.746986	0.689142	0.686545	0.719759	0.625417	0.677352	0.374007	0.428196	0.52962	0.507099
1531.2	0.592985	0.49056	0.752079	0.694563	0.691468	0.726701	0.631619	0.682003	0.37739	0.432064	0.53339	0.510996
1532.17	0.598751	0.494397	0.758267	0.700564	0.697499	0.735805	0.639363	0.687661	0.381489	0.43659	0.538648	0.515979
1533.13	0.605984	0.499557	0.765942	0.707762	0.704684	0.747551	0.649091	0.694617	0.386508	0.441897	0.545768	0.522446
1534.1	0.613625	0.505225	0.774162	0.715735	0.711601	0.760039	0.659413	0.701883	0.391719	0.447264	0.553474	0.529357
1535.06	0.620101	0.510063	0.781493	0.723406	0.716673	0.770445	0.668234	0.708047	0.396088	0.451764	0.559806	0.535095
1536.02	0.624962	0.513585	0.787584	0.730295	0.719825	0.777863	0.674921	0.712731	0.399352	0.455252	0.564053	0.539116
1536.99	0.628986	0.516352	0.79331	0.736856	0.722273	0.783537	0.680494	0.716604	0.402049	0.458348	0.566942	0.542086
1537.95	0.633469	0.519404	0.800114	0.744023	0.725725	0.789577	0.686683	0.720652	0.405036	0.462008	0.569791	0.54515
1538.92	0.640036	0.524099	0.809797	0.752887	0.732466	0.798534	0.695728	0.725929	0.409404	0.467523	0.574273	0.549752
1539.88	0.650708	0.532104	0.824132	0.764164	0.745699	0.813363	0.710555	0.733761	0.41663	0.476623	0.582767	0.557985
1540.85	0.66542	0.543211	0.841131	0.775835	0.76558	0.833388	0.731391	0.74506	0.427075	0.489268	0.596578	0.571104
1541.81	0.67738	0.551685	0.852047	0.782978	0.780724	0.847856	0.748612	0.757353	0.436368	0.499364	0.61002	0.584174
1542.77	0.683264	0.555117	0.856389	0.786894	0.784932	0.852833	0.756829	0.767599	0.441498	0.503781	0.617823	0.592205
1543.74	0.687287	0.557257	0.860618	0.791423	0.785576	0.855623	0.761933	0.776373	0.444825	0.506299	0.622851	0.597378
1544.7	0.691419	0.559764	0.866278	0.796872	0.786621	0.859203	0.766985	0.784292	0.447778	0.508849	0.627355	0.601607
1545.67	0.695435	0.562418	0.872418	0.802431	0.78813	0.863081	0.771887	0.791207	0.450355	0.511382	0.631439	0.60504
1546.63	0.698937	0.564823	0.878197	0.807633	0.789566	0.866491	0.776237	0.797039	0.452392	0.513613	0.634792	0.607524
1547.59	0.701894	0.566876	0.883359	0.812429	0.790756	0.869203	0.78011	0.802083	0.453962	0.515497	0.637388	0.609173
1548.56	0.704534	0.568709	0.888006	0.816889	0.791838	0.871412	0.783882	0.80685	0.455302	0.517159	0.639505	0.610324
1549.52	0.707035	0.57045	0.892218	0.820866	0.792927	0.873407	0.78777	0.81172	0.456604	0.518672	0.641475	0.611278
1550.49	0.709289	0.572002	0.895797	0.823876	0.793821	0.875293	0.791497	0.816636	0.45784	0.51991	0.643422	0.61209
1551.45	0.710942	0.573031	0.898383	0.8254	0.794001	0.876953	0.79438	0.821095	0.458779	0.520631	0.645147	0.612566
1552.42	0.711742	0.573231	0.899897	0.825443	0.793028	0.878259	0.795943	0.824551	0.459222	0.52076	0.646304	0.612524
1553.38	0.711862	0.572634	0.900843	0.824737	0.790969	0.879304	0.796488	0.826889	0.459252	0.52058	0.646723	0.612061
1554.34	0.711796	0.571603	0.902043	0.824245	0.788378	0.880336	0.796941	0.82844	0.459187	0.520551	0.646515	0.61152
1555.31	0.711888	0.57048	0.903988	0.824406	0.785891	0.881342	0.798103	0.829486	0.459246	0.520845	0.645822	0.611162
1556.27	0.711618	0.569059	0.905848	0.824272	0.783759	0.88125	0.799512	0.829543	0.45898	0.520588	0.644349	0.610634
1557.24	0.70844	0.565798	0.903572	0.820166	0.781169	0.876648	0.797261	0.826527	0.456296	0.516536	0.640781	0.608087
1558.2	0.698467	0.558199	0.890501	0.807169	0.775823	0.863444	0.783874	0.817936	0.447958	0.504228	0.633493	0.600514
1559.17	0.684843	0.548225	0.870759	0.790431	0.767461	0.847261	0.762235	0.807448	0.436507	0.488166	0.624901	0.589875
1560.13	0.675733	0.541279	0.8574	0.780665	0.759812	0.838012	0.746241	0.801225	0.428837	0.478197	0.619162	0.582232
1561.09	0.671152	0.53747	0.851122	0.777108	0.754102	0.834491	0.737794	0.798195	0.425088	0.473863	0.615636	0.577799
1562.06	0.668038	0.534762	0.847351	0.775444	0.749327	0.832568	0.732533	0.7956	0.422714	0.471311	0.612496	0.57431
1563.02	0.664846	0.532081	0.8436	0.773614	0.74475	0.830391	0.72785	0.79235	0.420392	0.468671	0.609017	0.570588
1563.99	0.661229	0.529151	0.83919	0.771148	0.740192	0.827601	0.722941	0.788404	0.417783	0.465511	0.605194	0.566399
1564.95	0.657303	0.526024	0.834174	0.768147	0.735769	0.824391	0.71778	0.784003	0.414932	0.461945	0.601262	0.561901
1565.92	0.653144	0.522766	0.828569	0.764644	0.731625	0.820976	0.712386	0.779089	0.411882	0.45807	0.597345	0.557231
1566.88	0.648422	0.519212	0.821804	0.760167	0.727696	0.817273	0.706313	0.772869	0.408403	0.453578	0.593153	0.552175
1567.84	0.642371	0.514912	0.812681	0.753763	0.723604	0.812835	0.698584	0.763951	0.403991	0.447728	0.58792	0.546115
1568.81	0.634568	0.509546	0.800609	0.74505	0.718933	0.807372	0.688652	0.751816	0.398424	0.440137	0.581048	0.538665
1569.77	0.626061	0.503638	0.787318	0.735592	0.713858	0.801549	0.677823	0.738586	0.392516	0.431911	0.573217	0.530668
1570.74	0.618812	0.498343	0.775878	0.727974	0.709171	0.79669	0.668571	0.727656	0.387667	0.425053	0.566132	0.523801
1571.7	0.61382	0.494329	0.767786	0.723376	0.70546	0.793488	0.662185	0.720477	0.384524	0.420547	0.560865	0.518986
1572.66	0.610694	0.491439	0.76238	0.721161	0.702688	0.791664	0.65823	0.716137	0.382723	0.417928	0.557293	0.515987
1573.63	0.608387	0.489122	0.758027	0.719871	0.700452	0.790429	0.655468	0.712711	0.381425	0.41601	0.554703	0.514043
1574.59	0.605723	0.486812	0.752968	0.717839	0.698259	0.788824	0.652469	0.708103	0.379671	0.413366	0.552306	0.512331
1575.56	0.60187	0.484247	0.746158	0.713826	0.695798	0.786072	0.648085	0.700922	0.376757	0.408854	0.549605	0.510242
1576.52	0.597363	0.481862	0.738797	0.708567	0.693345	0.782493	0.642599	0.692378	0.373128	0.402998	0.546919	0.507904
1577.49	0.594071	0.480466	0.733859	0.704869	0.691654	0.779704	0.638015	0.686064	0.37044	0.398233	0.545238	0.506239
1578.45	0.592941	0.480176	0.732467	0.704256	0.691036	0.778717	0.635657	0.683658	0.369599	0.396007	0.544972	0.505803
1579.41	0.593361	0.480499	0.733369	0.705844	0.691223	0.779137	0.635122	0.683927	0.370113	0.395648	0.545731	0.506362
1580.38	0.59451	0.481056	0.735191	0.708288	0.69196	0.780252	0.635633	0.685306	0.37124	0.396024	0.547107	0.507556
1581.34	0.595969	0.481756	0.737274	0.71077	0.693192	0.781624	0.636811	0.68703	0.372569	0.396466	0.548936	0.509233
1582.31	0.597616	0.482655	0.739436	0.71296	0.694923	0.783051	0.638585	0.68893	0.373944	0.396749	0.551169	0.511374
1583.27	0.599411	0.483805	0.741642	0.714833	0.697035	0.784413	0.640909	0.691035	0.375305	0.396906	0.553702	0.513933
1584.24	0.601268	0.485157	0.743832	0.716537	0.699231	0.785608	0.643562	0.693288	0.3766	0.397059	0.556334	0.516745
1585.2	0.603059	0.486578	0.745909	0.71826	0.701179	0.786573	0.646182	0.695473	0.377776	0.397276	0.558861	0.519584
1586.16	0.604698	0.487951	0.747828	0.72012	0.702736	0.787341	0.648491	0.69736	0.378814	0.397532	0.561202	0.522299
1587.13	0.606205	0.489251	0.749647	0.722151	0.704026	0.788049	0.650457	0.698882	0.379755	0.397754	0.563409	0.524879
1588.09	0.607691	0.49053	0.751492	0.724359	0.705312	0.788891	0.652255	0.70019	0.380692	0.3979	0.565561	0.527414
1589.06	0.609274	0.491848	0.753482	0.726773	0.706811	0.790037	0.654103	0.701558	0.381722	0.397993	0.567682	0.530004
1590.02	0.611034	0.493235	0.755699	0.729452	0.708571	0.791573	0.656119	0.703237	0.382913	0.398105	0.569752	0.532718
1590.99	0.613004	0.4947	0.758209	0.732447	0.710487	0.793514	0.658303	0.705348	0.384288	0.398326	0.571808	0.535612
1591.95	0.615212	0.496279	0.761113	0.735751	0.712441	0.795862	0.660637	0.707888	0.38585	0.398732	0.574017	0.538765
1592.91	0.617712	0.498053	0.764526	0.739259	0.714421	0.798655	0.663195	0.710802	0.387605	0.39938	0.576647	0.542286
1593.88	0.620544	0.500102	0.768479	0.742783	0.716522	0.801924	0.666151	0.714034	0.389546	0.400295	0.579908	0.546244
1594.84	0.623676	0.502423	0.772811	0.746126	0.718845	0.805595	0.669648	0.717526	0.391638	0.40146	0.583779	0.550589
1595.81	0.626979	0.5049	0.7772	0.749218	0.721386	0.80947	0.673656	0.721201	0.393803	0.402815	0.587972	0.555151
1596.77	0.630308	0.507385	0.781358	0.752189	0.724042	0.81334	0.677962	0.724973	0.395976	0.404295	0.592121	0.559746
1597.73	0.633607	0.509801	0.785217	0.755314	0.726727	0.817154	0.682321	0.728782	0.398147	0.405871	0.596038	0.564307
1598.7	0.636945	0.5122	0.78893	0.75887	0.729476	0.82107	0.686606	0.732603	0.400384	0.407557	0.599804	0.5689
1599.66	0.64046	0.514709	0.792741	0.763026	0.73244	0.825359	0.690858	0.736428	0.402792	0.40938	0.603672	0.573651
1600.63	0.644258	0.517443	0.796838	0.767777	0.73579	0.830232	0.695228	0.740236	0.40545	0.411334	0.607878	0.578637
1601.59	0.648328	0.520409	0.801252	0.772941	0.739552	0.83566	0.699848	0.743996	0.408348	0.413346	0.612455	0.583801
1602.56	0.652485	0.523453	0.805833	0.778196	0.743507	0.841297	0.704697	0.747667	0.41134	0.415284	0.617132	0.588929
1603.52	0.65643	0.526321	0.810302	0.783193	0.747242	0.8466	0.709538	0.751194	0.414184	0.416996	0.621439	0.593726
1604.48	0.65988	0.528793	0.81435	0.787646	0.750367	0.85112	0.713991	0.754475	0.41665	0.418375	0.624959	0.597949
1605.45	0.662669	0.530797	0.817714	0.791349	0.752707	0.854702	0.7177	0.757334	0.418621	0.419379	0.627534	0.601522
1606.41	0.664785	0.532431	0.820212	0.794141	0.754311	0.857482	0.720485	0.759543	0.420122	0.420022	0.629302	0.604581
1607.38	0.666372	0.533928	0.821827	0.79598	0.75537	0.859796	0.72244	0.760937	0.42132	0.420383	0.630621	0.607491
1608.34	0.667742	0.535564	0.822858	0.797129	0.756133	0.862056	0.723979	0.761606	0.422491	0.420629	0.631959	0.610758
1609.31	0.669279	0.537512	0.82392	0.798232	0.756838	0.864585	0.725674	0.761982	0.423909	0.42099	0.633687	0.614737
1610.27	0.671219	0.539712	0.825612	0.799992	0.757644	0.867435	0.727899	0.762617	0.425671	0.421642	0.635864	0.619316
1611.23	0.673544	0.541963	0.828158	0.802738	0.758623	0.870435	0.730631	0.76384	0.427667	0.42262	0.638291	0.624023
1612.2	0.676168	0.54416	0.831498	0.806415	0.759872	0.873468	0.733701	0.765734	0.429757	0.423896	0.640828	0.628519
1613.16	0.679237	0.546491	0.835703	0.810963	0.761683	0.876776	0.737231	0.768455	0.431994	0.425546	0.643712	0.633054
1614.13	0.6834	0.549562	0.841385	0.816686	0.764707	0.881225	0.742008	0.772587	0.434789	0.42789	0.647782	0.63878
1615.09	0.689842	0.554361	0.849765	0.824318	0.769922	0.888383	0.749561	0.779214	0.438964	0.431484	0.654469	0.647816
1616.06	0.699388	0.561505	0.861639	0.834279	0.777769	0.89953	0.761083	0.788964	0.445217	0.436613	0.664735	0.661933
1617.02	0.71056	0.569729	0.875181	0.845209	0.786582	0.913206	0.774866	0.800078	0.452799	0.442352	0.676836	0.679319
1617.98	0.720049	0.576442	0.886588	0.854566	0.793441	0.925391	0.786649	0.809127	0.459611	0.447037	0.686934	0.694748
1618.95	0.726456	0.580711	0.894345	0.861546	0.79742	0.934006	0.794372	0.814827	0.464596	0.450176	0.693446	0.705568
1619.91	0.731062	0.583714	0.899976	0.867436	0.799778	0.940243	0.799448	0.818556	0.468452	0.452614	0.697869	0.713598
1620.88	0.735944	0.587225	0.905858	0.874099	0.8022	0.94638	0.804445	0.822338	0.472525	0.45554	0.702553	0.722225
1621.84	0.742892	0.592789	0.914029	0.883119	0.806028	0.954372	0.811716	0.827835	0.478066	0.459964	0.709442	0.734454
1622.8	0.752808	0.601166	0.925576	0.895159	0.811979	0.96515	0.822702	0.835898	0.485726	0.466323	0.719424	0.751783
1623.77	0.765049	0.611675	0.939906	0.909249	0.819772	0.978003	0.837049	0.846062	0.49506	0.474057	0.731638	0.773071
1624.73	0.777973	0.622679	0.955295	0.92348	0.828431	0.991258	0.852899	0.856968	0.504985	0.482095	0.744151	0.79546
1625.7	0.791087	0.633633	0.971244	0.937388	0.837579	1.00451	0.869295	0.868073	0.515441	0.490407	0.75636	0.818032
1626.66	0.805977	0.645994	0.989554	0.952843	0.848009	1.01944	0.887631	0.880355	0.528049	0.500555	0.769993	0.843327
1627.63	0.824606	0.661685	1.01247	0.97212	0.860646	1.03804	0.910039	0.894923	0.544696	0.51436	0.787296	0.874391
1628.59	0.847065	0.681005	1.04009	0.995513	0.875206	1.0603	0.936786	0.911335	0.565615	0.532148	0.808668	0.911054
1629.55	0.87104	0.70208	1.06969	1.02075	0.890044	1.08379	0.965446	0.927459	0.588813	0.552227	0.832045	0.949101
1630.52	0.893503	0.722353	1.09761	1.0447	0.903377	1.10543	0.992666	0.941042	0.611528	0.572184	0.854531	0.983117
1631.48	0.912897	0.740554	1.12186	1.06568	0.914561	1.12375	1.01664	0.951243	0.632295	0.590774	0.874555	1.00995
1632.45	0.929893	0.75754	1.14312	1.08427	0.924408	1.13977	1.03811	0.958863	0.651942	0.608922	0.892711	1.02917
1633.41	0.947085	0.776284	1.16455	1.10307	0.935017	1.1571	1.06003	0.965888	0.673787	0.630095	0.911481	1.04063
1634.38	0.968484	0.801626	1.19128	1.1262	0.949668	1.18244	1.08687	0.975155	0.703688	0.660633	0.934554	1.04121
1635.34	0.997312	0.837251	1.22785	1.15659	0.971159	1.22375	1.12148	0.989226	0.747029	0.706876	0.963995	1.02523
1636.3	1.02916	0.875941	1.26937	1.18849	0.995901	1.27862	1.15724	1.00659	0.796735	0.762185	0.993537	0.996117
1637.27	1.05215	0.900893	1.3011	1.2093	1.01399	1.32679	1.18135	1.02165	0.831719	0.803709	1.01211	0.971043
1638.23	1.06343	0.908942	1.31884	1.21726	1.02261	1.35627	1.19335	1.0331	0.845439	0.823228	1.01967	0.958988
1639.2	1.06897	0.9086	1.32935	1.21912	1.02601	1.37334	1.2008	1.04394	0.847545	0.830925	1.02281	0.956271
1640.16	1.07306	0.905637	1.33766	1.21938	1.0275	1.38561	1.20785	1.05628	0.845619	0.835187	1.02508	0.957849
1641.13	1.07693	0.901893	1.34535	1.21958	1.02821	1.39611	1.21515	1.07041	0.8424	0.838827	1.0272	0.961056
1642.09	1.08067	0.897785	1.35272	1.22017	1.02846	1.40526	1.22229	1.08577	0.83864	0.84222	1.02911	0.964961
1643.05	1.0842	0.893278	1.3601	1.22116	1.02846	1.41258	1.229	1.10204	0.83438	0.844994	1.03072	0.969492
1644.02	1.08712	0.887512	1.36774	1.22175	1.02834	1.41674	1.23532	1.12009	0.828555	0.845834	1.03165	0.974783
1644.98	1.0879	0.877808	1.37457	1.2192	1.02768	1.41459	1.24092	1.14261	0.817845	0.841128	1.03024	0.980332
1645.95	1.08336	0.860091	1.37616	1.2088	1.02482	1.40157	1.24392	1.17233	0.797368	0.825097	1.02295	0.983818
1646.91	1.0717	0.834646	1.36699	1.18936	1.01788	1.37827	1.24153	1.20537	0.767832	0.797263	1.00774	0.981793
1647.88	1.05712	0.810192	1.34954	1.16884	1.00804	1.35497	1.23447	1.22936	0.740017	0.768831	0.98956	0.974518
1648.84	1.04513	0.79358	1.33229	1.15497	0.998565	1.33967	1.2269	1.23809	0.721919	0.749511	0.974851	0.966126
1649.8	1.03647	0.783599	1.31847	1.14739	0.990736	1.33083	1.22081	1.23594	0.711841	0.738539	0.964475	0.958588
1650.77	1.02836	0.775898	1.30525	1.1416	0.983821	1.32266	1.21463	1.2273	0.704501	0.730453	0.955838	0.950041
1651.73	1.01625	0.765931	1.28637	1.13188	0.97654	1.30809	1.20356	1.21224	0.694335	0.71853	0.945759	0.935526
1652.7	0.996316	0.750645	1.25641	1.1137	0.968452	1.28216	1.18138	1.19002	0.677279	0.696749	0.932796	0.909889
1653.66	0.974455	0.734595	1.22395	1.09327	0.96194	1.25428	1.15233	1.16826	0.658385	0.67027	0.921828	0.8799
1654.62	0.963422	0.727054	1.20708	1.08457	0.959572	1.24217	1.13325	1.15845	0.649179	0.654563	0.919372	0.86238
1655.59	0.96305	0.727351	1.20557	1.08758	0.959718	1.24469	1.12785	1.15852	0.649549	0.651317	0.922956	0.858452
1656.55	0.966742	0.730347	1.21016	1.09509	0.9603	1.25238	1.12936	1.16159	0.653445	0.653371	0.927989	0.860134
1657.52	0.971207	0.733679	1.21619	1.10334	0.960835	1.26067	1.13351	1.1647	0.657824	0.656602	0.932866	0.863061
1658.48	0.975817	0.737035	1.22272	1.1114	0.961651	1.26873	1.13916	1.16747	0.662063	0.659894	0.937654	0.866212
1659.45	0.981045	0.740892	1.23032	1.11946	0.963466	1.27723	1.14668	1.17052	0.666495	0.663402	0.943048	0.869983
1660.41	0.987853	0.746046	1.2401	1.12819	0.967289	1.28755	1.15702	1.17494	0.671893	0.667855	0.950131	0.875369
1661.37	0.997126	0.75313	1.25286	1.13838	0.973942	1.30112	1.17072	1.18178	0.679108	0.674131	0.959951	0.883259
1662.34	1.00846	0.761678	1.26767	1.15019	0.982816	1.31774	1.18624	1.19072	0.688198	0.682382	0.972274	0.893163
1663.3	1.0196	0.769825	1.28155	1.1623	0.991353	1.33456	1.19995	1.19942	0.697778	0.69133	0.984778	0.902742
1664.27	1.02827	0.775887	1.29206	1.17292	0.997119	1.34826	1.20917	1.2054	0.706126	0.699292	0.994856	0.909854
1665.23	1.03405	0.779715	1.29927	1.18129	0.999697	1.35777	1.21406	1.2081	0.712694	0.705715	1.00176	0.914447
1666.2	1.03802	0.782299	1.30504	1.18779	1.00013	1.36405	1.21648	1.20851	0.718134	0.711289	1.00642	0.918128
1667.16	1.042	0.78518	1.31203	1.19353	0.99999	1.36889	1.21882	1.20824	0.723803	0.71751	1.01057	0.923395
1668.12	1.0482	0.790349	1.32339	1.19995	1.00113	1.37441	1.22395	1.20917	0.731506	0.726407	1.01649	0.933429
1669.09	1.05846	0.799542	1.34132	1.20802	1.00525	1.38234	1.23447	1.21296	0.742612	0.739507	1.02617	0.950879
1670.05	1.0717	0.81184	1.36321	1.21638	1.01207	1.39202	1.24964	1.21942	0.75575	0.755205	1.03883	0.974311
1671.02	1.0832	0.822617	1.38126	1.22128	1.01836	1.3998	1.26378	1.22626	0.766286	0.768313	1.04981	0.997406
1671.98	1.08944	0.8277	1.39068	1.22029	1.02107	1.4029	1.27183	1.23234	0.770621	0.77516	1.05502	1.01628
1672.95	1.09089	0.826315	1.39333	1.21365	1.01973	1.40153	1.27346	1.23963	0.768479	0.776117	1.05397	1.03363
1673.91	1.08909	0.81908	1.39221	1.20194	1.01491	1.39643	1.26987	1.25097	0.760614	0.772582	1.04737	1.05406
1674.87	1.08406	0.80642	1.38696	1.18493	1.00647	1.38676	1.26039	1.26691	0.747425	0.764805	1.03512	1.07846
1675.84	1.07451	0.789277	1.37465	1.16277	0.99392	1.37085	1.24317	1.28383	0.729864	0.752534	1.01704	1.10169
1676.8	1.05996	0.76991	1.35401	1.13744	0.977723	1.34891	1.2185	1.29565	0.710255	0.736651	0.994638	1.11587
1677.77	1.04205	0.750913	1.32793	1.11201	0.959604	1.32385	1.18992	1.29919	0.691217	0.719288	0.970793	1.11782
1678.73	1.02325	0.73372	1.30066	1.08865	0.941332	1.29885	1.16139	1.29603	0.67412	0.702338	0.947786	1.11088
1679.69	1.00483	0.718282	1.27399	1.06754	0.923638	1.27497	1.13448	1.28922	0.658756	0.686334	0.926123	1.09975
1680.66	0.98553	0.703232	1.24534	1.04656	0.90582	1.25	1.10727	1.27926	0.643479	0.67003	0.90424	1.0856
1681.62	0.960512	0.685583	1.20646	1.02037	0.885384	1.21738	1.07331	1.26101	0.624822	0.649809	0.87806	1.06344
1682.59	0.921867	0.660801	1.14568	0.980689	0.858297	1.16754	1.02269	1.22328	0.597721	0.619936	0.841611	1.02229
1683.55	0.867693	0.627142	1.06369	0.92511	0.823267	1.09992	0.953686	1.16078	0.560728	0.578616	0.793868	0.957817
1684.52	0.813126	0.592511	0.986154	0.868813	0.787888	1.03455	0.885654	1.09223	0.523403	0.536654	0.746995	0.889529
1685.48	0.773438	0.566382	0.933477	0.827991	0.760599	0.988837	0.836964	1.0394	0.496288	0.506126	0.712927	0.838822
1686.44	0.746295	0.548118	0.899571	0.800901	0.740129	0.958087	0.804237	1.00111	0.478207	0.485889	0.68917	0.803826
1687.41	0.723111	0.532674	0.871256	0.778942	0.721454	0.931135	0.776869	0.967127	0.463317	0.469418	0.668288	0.773736
1688.37	0.699347	0.517136	0.841963	0.757285	0.702024	0.902514	0.749238	0.93224	0.44834	0.452949	0.646447	0.742677
1689.34	0.675017	0.501301	0.811658	0.735549	0.682143	0.87259	0.72113	0.897215	0.433034	0.436097	0.623758	0.710715
1690.3	0.652123	0.486278	0.783042	0.715401	0.663348	0.844104	0.694697	0.865148	0.418597	0.420104	0.602103	0.680532
1691.27	0.63227	0.473075	0.758275	0.698286	0.646821	0.819086	0.671693	0.838164	0.40612	0.406138	0.583068	0.654247
1692.23	0.615593	0.461855	0.737596	0.684342	0.632619	0.797536	0.652248	0.816133	0.395796	0.394415	0.566944	0.632034
1693.19	0.60089	0.451941	0.719552	0.672435	0.619799	0.777701	0.635033	0.797065	0.386909	0.384182	0.552815	0.612356
1694.16	0.586289	0.442192	0.701863	0.660689	0.606946	0.757	0.618022	0.778105	0.378207	0.374134	0.539153	0.592871
1695.12	0.570004	0.431479	0.682359	0.64711	0.592831	0.733037	0.599362	0.756606	0.368334	0.362931	0.52454	0.571451
1696.09	0.551134	0.419235	0.659922	0.630294	0.577097	0.704555	0.578236	0.731317	0.356346	0.349774	0.508426	0.547276
1697.05	0.530336	0.405926	0.635251	0.610295	0.560679	0.672055	0.555417	0.703441	0.342316	0.334971	0.491665	0.521677
1698.02	0.509494	0.392802	0.610541	0.589011	0.54506	0.63752	0.53265	0.676177	0.327564	0.319881	0.475821	0.497407
1698.98	0.490118	0.380642	0.587724	0.569002	0.530585	0.603486	0.511031	0.652009	0.313746	0.305764	0.461284	0.476023
1699.94	0.472658	0.369375	0.567561	0.551751	0.516696	0.57247	0.490941	0.631241	0.301706	0.293069	0.447317	0.457116
1700.91	0.457421	0.359064	0.550423	0.537565	0.503588	0.546355	0.473107	0.613595	0.291616	0.282029	0.43392	0.440364
1701.87	0.444555	0.349978	0.536271	0.526022	0.491856	0.525408	0.458053	0.598806	0.283313	0.272805	0.42169	0.425902
1702.84	0.433335	0.341889	0.523971	0.515908	0.481295	0.507995	0.445078	0.585707	0.276133	0.264988	0.410546	0.413172
1703.8	0.422088	0.33388	0.511312	0.505298	0.470707	0.49122	0.432287	0.571937	0.268876	0.257497	0.399395	0.400561
1704.76	0.409018	0.324828	0.496045	0.492363	0.458672	0.472347	0.417606	0.554934	0.260305	0.249082	0.386805	0.386206
1705.73	0.393584	0.314302	0.477585	0.476748	0.444799	0.450701	0.400387	0.533886	0.250054	0.239245	0.372247	0.369467
1706.69	0.37722	0.303099	0.457847	0.460204	0.430357	0.428407	0.38221	0.51085	0.239124	0.228791	0.356803	0.35173
1707.66	0.36208	0.292551	0.439592	0.445128	0.417205	0.408377	0.365465	0.489027	0.229041	0.219098	0.342233	0.335168
1708.62	0.349159	0.283316	0.424072	0.432548	0.406183	0.391758	0.351248	0.470057	0.220526	0.210853	0.329393	0.320796
1709.59	0.338023	0.275146	0.410744	0.421932	0.39689	0.377761	0.339055	0.453553	0.213274	0.203789	0.317949	0.30816
1710.55	0.327775	0.267479	0.398496	0.412267	0.388527	0.36505	0.327867	0.438412	0.206634	0.197292	0.307171	0.296328
1711.51	0.317851	0.259979	0.386624	0.402919	0.380587	0.352804	0.317037	0.423909	0.200194	0.190953	0.296626	0.284729
1712.48	0.308209	0.252672	0.375054	0.393804	0.373008	0.340923	0.30651	0.409965	0.193923	0.184728	0.286353	0.273355
1713.44	0.299053	0.245782	0.363981	0.385059	0.365918	0.329649	0.29653	0.396771	0.187986	0.178768	0.27664	0.2625
1714.41	0.290306	0.23938	0.353209	0.376397	0.359138	0.318861	0.287062	0.384073	0.182339	0.173076	0.267588	0.252247
1715.37	0.281076	0.233013	0.341535	0.366498	0.351654	0.307377	0.27719	0.37051	0.176283	0.167135	0.258662	0.241981
1716.34	0.270198	0.225906	0.327628	0.353894	0.342143	0.293646	0.265617	0.354589	0.16878	0.160189	0.248986	0.230803
1717.3	0.258876	0.218504	0.313446	0.34056	0.331739	0.279193	0.253442	0.338406	0.160561	0.152914	0.239205	0.219671
1718.26	0.250308	0.212604	0.303212	0.330973	0.323836	0.268174	0.244002	0.326517	0.154178	0.147328	0.231466	0.211102
1719.23	0.245132	0.208708	0.297487	0.325872	0.319296	0.26147	0.238094	0.3195	0.15038	0.143903	0.226245	0.2055
1720.19	0.241846	0.205993	0.294172	0.323162	0.316693	0.257172	0.234208	0.315066	0.148116	0.141704	0.222474	0.201541
1721.16	0.239134	0.203662	0.291555	0.321088	0.314712	0.253581	0.230969	0.311369	0.146359	0.139882	0.219189	0.198105
1722.12	0.236377	0.201321	0.288844	0.318833	0.312704	0.249877	0.227712	0.307596	0.144584	0.138039	0.215951	0.194687
1723.09	0.23346	0.198897	0.285874	0.316239	0.310503	0.2459	0.224309	0.30363	0.142653	0.136112	0.212714	0.191233
1724.05	0.230523	0.196487	0.282777	0.313495	0.308189	0.241868	0.220901	0.29967	0.140637	0.134212	0.209614	0.187902
1725.01	0.227698	0.194177	0.279683	0.31082	0.305868	0.238057	0.217616	0.295857	0.13864	0.132437	0.206727	0.184795
1725.98	0.224939	0.191921	0.27653	0.30823	0.303523	0.234547	0.21439	0.29205	0.136661	0.130752	0.203928	0.181799
1726.94	0.222062	0.18958	0.273122	0.305552	0.301045	0.231206	0.211013	0.287928	0.13461	0.129012	0.20096	0.178658
1727.91	0.218934	0.187055	0.269343	0.302632	0.298368	0.227871	0.207347	0.28328	0.132419	0.127109	0.19765	0.175195
1728.87	0.215599	0.184389	0.26529	0.29948	0.295559	0.224522	0.203459	0.278191	0.130138	0.125059	0.194042	0.171456
1729.83	0.212225	0.181738	0.261167	0.296212	0.292755	0.22127	0.199554	0.272918	0.127891	0.122971	0.190343	0.167658
1730.8	0.208882	0.179243	0.256975	0.292757	0.289951	0.218204	0.195716	0.267528	0.125738	0.120895	0.186722	0.163975
1731.76	0.20527	0.176839	0.252167	0.288533	0.286773	0.215163	0.191593	0.261472	0.123484	0.118636	0.183044	0.160267
1732.73	0.20074	0.174174	0.245784	0.282597	0.282562	0.211699	0.186411	0.253709	0.120674	0.115753	0.178784	0.155996
1733.69	0.195128	0.170938	0.237798	0.275006	0.277267	0.207575	0.179946	0.244181	0.117135	0.112107	0.173622	0.150828
1734.66	0.189462	0.167398	0.229995	0.267644	0.272059	0.203324	0.173382	0.234837	0.1135	0.108376	0.168176	0.145387
1735.62	0.184786	0.164068	0.223932	0.262101	0.267991	0.199603	0.167956	0.227411	0.110478	0.105284	0.163299	0.140527
1736.58	0.181096	0.161071	0.219457	0.258218	0.264979	0.196441	0.163686	0.221759	0.108092	0.102865	0.159121	0.136367
1737.55	0.177834	0.158221	0.215631	0.255048	0.262412	0.193504	0.159929	0.216848	0.105975	0.100771	0.155294	0.132536
1738.51	0.174515	0.155345	0.211655	0.251796	0.259782	0.190511	0.156119	0.211802	0.103789	0.0987017	0.151482	0.128686
1739.48	0.170971	0.15246	0.207197	0.248111	0.256906	0.187422	0.15204	0.206261	0.101397	0.0965615	0.147592	0.124732
1740.44	0.167382	0.149795	0.202447	0.244149	0.253945	0.184455	0.147891	0.200449	0.0989153	0.0944758	0.143799	0.120886
1741.41	0.164121	0.147622	0.197934	0.240397	0.251258	0.181919	0.1441	0.19494	0.0966218	0.0926686	0.140391	0.117476
1742.37	0.161416	0.146002	0.194081	0.237259	0.249081	0.17994	0.140948	0.190163	0.0947305	0.09125	0.137486	0.114634
1743.33	0.159184	0.144718	0.190902	0.234756	0.247346	0.178373	0.138358	0.186082	0.0932419	0.0901239	0.134939	0.112184
1744.3	0.157185	0.143485	0.188137	0.232641	0.245819	0.176984	0.136059	0.182395	0.0920214	0.089109	0.132532	0.109851
1745.26	0.155259	0.142162	0.185562	0.230673	0.244324	0.175655	0.133859	0.178878	0.0909514	0.0880883	0.130182	0.10751
1746.23	0.153384	0.140793	0.183081	0.228711	0.242813	0.1744	0.131719	0.175485	0.0899789	0.0870353	0.127969	0.105239
1747.19	0.151587	0.139529	0.180637	0.226617	0.241292	0.173254	0.12965	0.172211	0.0890546	0.0859471	0.126035	0.103227
1748.16	0.149814	0.138497	0.178078	0.224168	0.23973	0.172129	0.127573	0.16892	0.0880547	0.0847732	0.124425	0.101601
1749.12	0.147926	0.137656	0.175249	0.221223	0.238067	0.170788	0.125318	0.165401	0.0868193	0.0834472	0.12297	0.100244
1750.08	0.145897	0.13678	0.172299	0.218106	0.236365	0.169092	0.122866	0.161734	0.0853588	0.0820337	0.121404	0.0988253
1751.05	0.143926	0.135701	0.16967	0.215459	0.234836	0.167224	0.120475	0.15837	0.083912	0.0807387	0.119657	0.0971454
1752.01	0.142205	0.134452	0.167608	0.213579	0.23362	0.16547	0.118384	0.155628	0.0826726	0.0796941	0.117862	0.0952883
1752.98	0.140735	0.13314	0.165996	0.212279	0.232676	0.163936	0.116598	0.153431	0.0816332	0.0788659	0.116123	0.0934121
1753.94	0.139401	0.131839	0.164562	0.211203	0.231874	0.162579	0.114983	0.151501	0.0806831	0.0781474	0.114436	0.0916014
1754.9	0.138095	0.130589	0.163096	0.210076	0.231102	0.161332	0.113417	0.149592	0.0797364	0.0774542	0.11276	0.0898923
1755.87	0.136805	0.129453	0.161557	0.208809	0.230323	0.160194	0.111883	0.147611	0.0788007	0.0767733	0.111111	0.088338
1756.83	0.135633	0.128531	0.160095	0.20753	0.229599	0.159251	0.110495	0.145662	0.077987	0.0761737	0.109601	0.0870381
1757.8	0.134744	0.12793	0.158959	0.20648	0.229052	0.158637	0.109427	0.143968	0.0774451	0.0757649	0.108411	0.0861074
1758.76	0.134241	0.127698	0.158306	0.205824	0.228767	0.158436	0.10878	0.142685	0.0772514	0.0756159	0.107684	0.0856086
1759.73	0.134078	0.127781	0.158058	0.2055	0.228708	0.158617	0.108485	0.141763	0.077335	0.0756924	0.107419	0.0854995
1760.69	0.134059	0.128013	0.157935	0.205251	0.228719	0.159019	0.10832	0.140971	0.0775027	0.0758614	0.10744	0.0856202
1761.65	0.133951	0.128173	0.157646	0.204829	0.228616	0.159403	0.108032	0.140064	0.0775477	0.0759626	0.107457	0.0857284
1762.62	0.133612	0.128092	0.157078	0.204187	0.22831	0.159558	0.107482	0.138956	0.0773692	0.0759028	0.107206	0.0855959
1763.58	0.133053	0.127731	0.156327	0.203461	0.227841	0.159397	0.10669	0.137732	0.0770027	0.0756945	0.106585	0.0851195
1764.55	0.13236	0.127166	0.15554	0.202795	0.227307	0.158958	0.105753	0.136504	0.0765388	0.0754046	0.105656	0.0843361
1765.51	0.131604	0.126494	0.154786	0.202213	0.226767	0.158324	0.104747	0.135314	0.0760375	0.075086	0.104536	0.0833448
1766.48	0.130815	0.12578	0.154057	0.201641	0.226225	0.15757	0.103707	0.134142	0.0755126	0.0747576	0.10333	0.0822409
1767.44	0.130004	0.12506	0.153317	0.200992	0.225667	0.156768	0.102662	0.132967	0.0749612	0.0744225	0.102125	0.0811065
1768.4	0.129209	0.124381	0.152563	0.200224	0.225095	0.156005	0.101676	0.131806	0.0743959	0.0740918	0.101025	0.0800385
1769.37	0.128515	0.12385	0.151837	0.199367	0.224567	0.155418	0.10086	0.13073	0.0738605	0.0737985	0.100191	0.0791902
1770.33	0.128052	0.123666	0.151206	0.198511	0.224203	0.155179	0.100346	0.129829	0.0734267	0.0735906	0.0998298	0.0787874
1771.3	0.127929	0.124031	0.150727	0.197766	0.224143	0.155411	0.100201	0.129163	0.0731656	0.0735046	0.100074	0.0790286
1772.26	0.128105	0.12488	0.150413	0.197222	0.224418	0.156011	0.100324	0.128713	0.0730958	0.0735302	0.10074	0.0798127
1773.23	0.128365	0.125761	0.150237	0.196905	0.224865	0.156636	0.100486	0.128392	0.0731527	0.0736139	0.101321	0.0806432
1774.19	0.128508	0.126244	0.150165	0.196774	0.225271	0.157012	0.100535	0.128116	0.0732427	0.0737106	0.10145	0.0810691
1775.15	0.128492	0.126263	0.150158	0.196749	0.225546	0.157114	0.100473	0.127838	0.0733067	0.073803	0.101134	0.0810273
1776.12	0.128357	0.125981	0.150168	0.19674	0.225696	0.157039	0.100346	0.127522	0.0733151	0.073877	0.100552	0.0806863
1777.08	0.128143	0.125581	0.150144	0.196667	0.225741	0.156877	0.100176	0.127139	0.073246	0.073907	0.0998609	0.0802291
1778.05	0.127877	0.125201	0.150048	0.196469	0.225692	0.156692	0.0999628	0.126679	0.0730845	0.0738653	0.0991651	0.0797858
1779.01	0.127592	0.12493	0.149877	0.196142	0.22557	0.156543	0.0997054	0.126179	0.0728389	0.073747	0.0985439	0.0794342
1779.97	0.12734	0.124814	0.149677	0.195758	0.225421	0.156493	0.0994244	0.125724	0.0725578	0.0735959	0.0980663	0.0792062
1780.94	0.127177	0.124844	0.149521	0.195429	0.225314	0.156587	0.0991584	0.125407	0.0723149	0.0734986	0.0977799	0.0790974
1781.9	0.127131	0.124972	0.14946	0.195227	0.225301	0.156824	0.0989383	0.125252	0.0721646	0.0735288	0.097688	0.0790901
1782.87	0.127177	0.125142	0.149482	0.195126	0.225382	0.157145	0.0987649	0.125189	0.072109	0.0736908	0.0977412	0.0791701
1783.83	0.127254	0.125304	0.149545	0.195049	0.225517	0.157469	0.0986155	0.125102	0.0721127	0.0739184	0.0978466	0.0793131
1784.8	0.127306	0.125409	0.149619	0.194951	0.225666	0.157733	0.0984696	0.124908	0.0721411	0.0741248	0.0978898	0.0794583
1785.76	0.127306	0.125413	0.149713	0.194859	0.225816	0.157911	0.0983256	0.124595	0.0721835	0.0742596	0.0977749	0.0795176
1786.72	0.127262	0.1253	0.14985	0.194839	0.225983	0.158021	0.0981988	0.124215	0.0722498	0.0743296	0.0974709	0.079426
1787.69	0.127206	0.1251	0.150042	0.194927	0.226192	0.158107	0.098109	0.123841	0.0723527	0.0743781	0.09703	0.0791912
1788.65	0.12718	0.124896	0.150273	0.195102	0.226457	0.158216	0.0980717	0.123532	0.0724942	0.0744502	0.096577	0.0789081
1789.62	0.127223	0.124821	0.150491	0.195269	0.226775	0.158392	0.0980978	0.123332	0.0726588	0.0745687	0.0962935	0.0787515
1790.58	0.127367	0.125039	0.150619	0.195288	0.227117	0.158664	0.0981891	0.12327	0.0728058	0.0747218	0.096383	0.0789421
1791.55	0.127606	0.125643	0.150588	0.195036	0.227424	0.159025	0.098322	0.123341	0.0728722	0.0748625	0.0969408	0.0796136
1792.51	0.12786	0.12646	0.150424	0.194574	0.227641	0.159394	0.0984374	0.123468	0.0728186	0.0749416	0.0977336	0.0805722
1793.47	0.12802	0.127082	0.150266	0.194165	0.227773	0.159665	0.0984779	0.123537	0.0726893	0.0749689	0.098272	0.0813271
1794.44	0.128051	0.127256	0.150231	0.194021	0.22788	0.159798	0.0984406	0.123493	0.0725771	0.0750069	0.0982897	0.0815691
1795.4	0.127998	0.127051	0.150318	0.194127	0.228003	0.159829	0.0983575	0.123363	0.0725334	0.0751006	0.0979121	0.0813829
1796.37	0.127916	0.126671	0.150454	0.19435	0.228141	0.159805	0.0982512	0.123191	0.0725525	0.075251	0.0973992	0.081012
1797.33	0.127841	0.126298	0.150564	0.194549	0.22827	0.159766	0.0981244	0.123008	0.0726001	0.0754335	0.0969626	0.0806701
1798.3	0.127794	0.126077	0.150599	0.194623	0.228366	0.159757	0.0979738	0.122839	0.072635	0.0756135	0.0967374	0.0805095
1799.26	0.127796	0.1261	0.150553	0.194531	0.228418	0.159838	0.0978091	0.122716	0.0726247	0.0757584	0.0967824	0.0806215
1800.22	0.127864	0.126378	0.15048	0.194317	0.228438	0.16006	0.0976654	0.12268	0.0725663	0.0758519	0.0970605	0.0810051
1801.19	0.127998	0.126804	0.150471	0.194109	0.228458	0.16041	0.0975896	0.122748	0.0724981	0.0759072	0.0974391	0.0815412
1802.15	0.128167	0.127208	0.150583	0.194025	0.228502	0.160792	0.0976014	0.122889	0.0724737	0.0759578	0.097762	0.0820468
1803.12	0.128328	0.12747	0.150801	0.194095	0.228575	0.161093	0.0976738	0.123029	0.0725191	0.0760316	0.097938	0.082386
1804.08	0.128443	0.127565	0.151059	0.194263	0.228659	0.161247	0.0977544	0.123098	0.0726182	0.0761344	0.0979567	0.082521
1805.05	0.128492	0.127534	0.151289	0.194444	0.228735	0.161253	0.0977941	0.123054	0.07273	0.0762515	0.0978475	0.0824821
1806.01	0.128467	0.127433	0.151441	0.194557	0.228783	0.161143	0.0977597	0.122889	0.0728085	0.0763558	0.0976457	0.0823239
1806.97	0.128366	0.127308	0.151476	0.194537	0.228785	0.160953	0.0976319	0.122618	0.0728129	0.0764109	0.0973874	0.082106
1807.94	0.12819	0.127197	0.151363	0.19433	0.22872	0.160704	0.0973985	0.122278	0.0727113	0.0763776	0.0971155	0.0818901
1808.9	0.127946	0.127129	0.151086	0.193907	0.228577	0.160393	0.0970548	0.121921	0.0724893	0.0762296	0.09688	0.0817394
1809.87	0.127661	0.127121	0.150671	0.193308	0.228367	0.160025	0.0966127	0.121601	0.0721642	0.0759813	0.0967169	0.0816998
1810.83	0.127377	0.127162	0.150213	0.192659	0.228139	0.159629	0.0961128	0.121355	0.0717916	0.075703	0.0966134	0.0817654
1811.79	0.127134	0.127209	0.149834	0.192122	0.227954	0.159265	0.0956135	0.121177	0.0714408	0.0754846	0.0965024	0.0818664
1812.76	0.126939	0.127208	0.149602	0.191781	0.227842	0.158976	0.0951592	0.121018	0.0711527	0.0753697	0.0963094	0.0819113
1813.72	0.126766	0.127129	0.149488	0.191597	0.227782	0.158752	0.0947582	0.120813	0.0709254	0.0753316	0.0960072	0.0818424
1814.69	0.126573	0.126973	0.149396	0.191453	0.227722	0.158542	0.0943914	0.120509	0.070734	0.0753046	0.0956252	0.0816529
1815.65	0.12633	0.126767	0.149229	0.191233	0.227618	0.158289	0.0940352	0.120073	0.0705579	0.0752302	0.0952284	0.0813746
1816.62	0.126042	0.126555	0.148943	0.190894	0.227458	0.157967	0.0936829	0.119521	0.0703956	0.0750917	0.0948882	0.0810609
1817.58	0.125749	0.126383	0.148584	0.190494	0.22728	0.157608	0.0933544	0.118923	0.0702642	0.0749275	0.0946511	0.080771
1818.54	0.125518	0.126277	0.148267	0.190166	0.227155	0.157296	0.0930847	0.118389	0.0701837	0.0748107	0.0945168	0.0805518
1819.51	0.125393	0.126238	0.148097	0.190019	0.227137	0.157108	0.0928954	0.118006	0.0701574	0.0747986	0.0944443	0.0804239
1820.47	0.12537	0.12624	0.148092	0.19006	0.227223	0.157064	0.0927723	0.117797	0.0701641	0.0748929	0.0943838	0.0803825
1821.44	0.125397	0.126256	0.148174	0.190183	0.227345	0.157118	0.0926639	0.117714	0.0701675	0.0750374	0.0943039	0.0804049
1822.4	0.125399	0.126255	0.14822	0.190236	0.227407	0.157176	0.0925017	0.117669	0.0701337	0.0751488	0.0941941	0.0804512
1823.37	0.125312	0.126214	0.148135	0.190102	0.227324	0.157138	0.0922323	0.117574	0.0700464	0.0751575	0.0940525	0.0804607
1824.33	0.125117	0.126115	0.147914	0.189785	0.22709	0.156946	0.091854	0.117377	0.0699147	0.0750501	0.0938752	0.0803659
1825.29	0.12485	0.125964	0.147641	0.189403	0.226785	0.156615	0.0914249	0.117082	0.0697595	0.0748769	0.0936624	0.0801366
1826.26	0.124574	0.125802	0.147396	0.189074	0.226531	0.15622	0.0910203	0.116727	0.0695842	0.0747047	0.0934357	0.0798222
1827.22	0.124329	0.125691	0.147165	0.188797	0.2264	0.155831	0.0906768	0.116341	0.06936	0.0745548	0.0932493	0.07955
1828.19	0.124117	0.125696	0.146846	0.188455	0.226388	0.155492	0.0903799	0.115936	0.0690524	0.0743911	0.0931778	0.0794753
1829.15	0.123936	0.125846	0.146369	0.187948	0.226438	0.155231	0.0901001	0.11555	0.0686818	0.0741724	0.0932688	0.0796927
1830.12	0.123806	0.126083	0.145838	0.187358	0.226503	0.155077	0.0898405	0.115271	0.0683591	0.0739251	0.0934808	0.0801332
1831.08	0.123761	0.126289	0.145483	0.186927	0.226579	0.155041	0.0896404	0.115185	0.0682164	0.0737445	0.0936877	0.0805778
1832.04	0.123807	0.126375	0.145455	0.186823	0.226693	0.155096	0.0895266	0.115294	0.0682874	0.0737033	0.0937842	0.0808379
1833.01	0.123909	0.126334	0.145705	0.187004	0.226848	0.155183	0.089481	0.115521	0.0684941	0.0737894	0.0937605	0.080883
1833.97	0.124019	0.126221	0.146075	0.187295	0.227019	0.155247	0.0894585	0.115769	0.0687203	0.0739344	0.093674	0.0807993
1834.94	0.124097	0.126107	0.146408	0.187521	0.227163	0.155257	0.0894165	0.115963	0.0688694	0.0740653	0.0935932	0.080703
1835.9	0.12413	0.126058	0.146617	0.187592	0.227255	0.15522	0.08934	0.116066	0.0688939	0.0741422	0.0935604	0.0806857
1836.86	0.124146	0.126117	0.146728	0.187567	0.227313	0.155188	0.0892571	0.11609	0.0688188	0.0741821	0.0935725	0.0807779
1837.83	0.124204	0.126279	0.14686	0.187622	0.227395	0.155243	0.0892275	0.116099	0.0687365	0.0742509	0.0935898	0.0809406
1838.79	0.124351	0.126502	0.147133	0.187922	0.227562	0.155436	0.0893018	0.116161	0.0687482	0.0744114	0.0935775	0.0811054
1839.76	0.124596	0.126742	0.147573	0.188495	0.227827	0.155763	0.0894866	0.11631	0.0688984	0.0746729	0.0935449	0.0812383
1840.72	0.124902	0.12698	0.148091	0.189214	0.228146	0.156163	0.0897422	0.116525	0.0691601	0.0749828	0.093546	0.0813674
1841.69	0.1252	0.127224	0.148514	0.189842	0.228434	0.156531	0.089993	0.116746	0.0694522	0.0752434	0.093657	0.0815676
1842.65	0.125398	0.127488	0.148628	0.190077	0.228583	0.156735	0.0901326	0.116886	0.0696574	0.0753352	0.0939372	0.0819224
1843.61	0.125409	0.12777	0.148286	0.189688	0.228527	0.156651	0.0900557	0.116866	0.0696615	0.0751761	0.0943673	0.0824532
1844.58	0.125237	0.128041	0.147592	0.188771	0.228332	0.156297	0.0897521	0.116694	0.0694468	0.0748251	0.0948063	0.0830472
1845.54	0.125016	0.128264	0.146922	0.187808	0.228187	0.155883	0.0893655	0.116506	0.0691477	0.0744894	0.095084	0.0835149
1846.51	0.124901	0.128438	0.146599	0.187251	0.228236	0.155639	0.0890787	0.116456	0.068933	0.0743465	0.0951636	0.0837704
1847.47	0.124948	0.12859	0.146661	0.187192	0.228478	0.155641	0.0889675	0.116593	0.0688659	0.0744171	0.0951396	0.0838798
1848.44	0.125122	0.128739	0.146972	0.18748	0.228825	0.15583	0.0890037	0.116878	0.0689133	0.0746257	0.0951164	0.0839546
1849.4	0.125363	0.128885	0.147386	0.187934	0.229198	0.156114	0.0891233	0.117234	0.0690182	0.07489	0.0951451	0.0840702
1850.36	0.125623	0.129015	0.147804	0.188434	0.229548	0.15642	0.0892686	0.117585	0.0691408	0.0751545	0.0952281	0.0842516
1851.33	0.12587	0.129125	0.148178	0.18892	0.229863	0.156706	0.0894023	0.117877	0.0692667	0.0753896	0.0953474	0.0844903
1852.29	0.126095	0.129228	0.148498	0.189367	0.230148	0.156961	0.0895123	0.118091	0.0694001	0.0755851	0.0954903	0.0847677
1853.26	0.126309	0.129358	0.148771	0.189771	0.230414	0.157194	0.0896103	0.118251	0.069551	0.0757446	0.0956611	0.0850732
1854.22	0.126529	0.129557	0.149015	0.19013	0.230672	0.157423	0.0897217	0.118415	0.0697252	0.0758832	0.0958742	0.0854079
1855.19	0.126772	0.129845	0.149247	0.190448	0.230928	0.157664	0.0898705	0.118641	0.0699183	0.0760217	0.0961367	0.0857741
1856.15	0.127039	0.130204	0.149476	0.190728	0.231183	0.157921	0.0900636	0.118959	0.0701166	0.0761784	0.0964376	0.0861641
1857.11	0.127315	0.130583	0.1497	0.190966	0.231433	0.158184	0.0902823	0.119348	0.0703001	0.0763563	0.0967495	0.0865579
1858.08	0.127571	0.130921	0.149911	0.191149	0.23167	0.15843	0.0904891	0.11975	0.0704502	0.0765377	0.0970438	0.0869339
1859.04	0.127787	0.131177	0.150112	0.191267	0.231879	0.158634	0.0906486	0.120103	0.0705615	0.0766932	0.097304	0.087281
1860.01	0.127962	0.131349	0.150333	0.191344	0.23206	0.158782	0.0907517	0.120375	0.0706529	0.0768041	0.0975273	0.0876019
1860.97	0.128124	0.131468	0.150633	0.191451	0.232231	0.158891	0.0908263	0.120593	0.0707676	0.0768836	0.097715	0.0879024
1861.93	0.128315	0.131572	0.151074	0.191682	0.232431	0.159002	0.0909218	0.120814	0.0709528	0.076974	0.0978643	0.0881816
1862.9	0.128567	0.131682	0.151675	0.192098	0.232697	0.159165	0.0910774	0.121089	0.0712307	0.0771191	0.0979706	0.0884322
1863.86	0.128878	0.131801	0.15239	0.192681	0.233046	0.159412	0.0913002	0.12143	0.0715783	0.0773323	0.098039	0.0886533
1864.83	0.129215	0.131922	0.153104	0.193316	0.233462	0.159737	0.0915618	0.121803	0.0719232	0.0775785	0.098096	0.0888649
1865.79	0.129514	0.132058	0.153639	0.193797	0.233889	0.160089	0.0918078	0.122136	0.072148	0.0777699	0.0981982	0.0891169
1866.76	0.129695	0.132246	0.153791	0.193873	0.234235	0.160371	0.0919743	0.122346	0.0721152	0.077781	0.0984298	0.0894864
1867.72	0.129719	0.132545	0.153465	0.193406	0.234405	0.160471	0.0920298	0.1224	0.0717619	0.0775227	0.0988614	0.0900377
1868.68	0.129657	0.132978	0.152877	0.192634	0.234404	0.16038	0.0920343	0.122394	0.0712433	0.0770796	0.0994621	0.0907419
1869.65	0.129686	0.133481	0.152505	0.192116	0.234393	0.160264	0.0921244	0.122515	0.0708928	0.0767201	0.100077	0.0914618
1870.61	0.129926	0.133958	0.152652	0.192219	0.234551	0.160323	0.0923931	0.122866	0.0709211	0.0766592	0.100564	0.0920809
1871.58	0.130361	0.134367	0.153255	0.192871	0.234929	0.160627	0.0928304	0.123401	0.0712816	0.0769039	0.100908	0.0925969
1872.54	0.130906	0.134726	0.15408	0.193791	0.23547	0.161122	0.0933771	0.124013	0.071812	0.0773417	0.101164	0.0930728
1873.51	0.131481	0.135073	0.154923	0.194722	0.23608	0.161714	0.0939729	0.124618	0.0723669	0.0778545	0.101392	0.0935694
1874.47	0.132024	0.135437	0.155664	0.195502	0.236666	0.162308	0.0945653	0.125171	0.0728517	0.0783547	0.101626	0.0941183
1875.43	0.132503	0.135825	0.156259	0.196073	0.23716	0.162835	0.0951075	0.12567	0.0732213	0.0787877	0.101873	0.0947196
1876.4	0.132912	0.136221	0.156739	0.196474	0.237537	0.163265	0.0955643	0.126146	0.0734785	0.07913	0.102127	0.0953474
1877.36	0.133268	0.136588	0.157168	0.196808	0.237828	0.163615	0.0959249	0.126633	0.0736642	0.0793837	0.102374	0.0959619
1878.33	0.133597	0.136894	0.157596	0.197171	0.238093	0.163926	0.0962078	0.12714	0.0738323	0.0795633	0.102613	0.0965266
1879.29	0.133909	0.137128	0.158019	0.197591	0.238383	0.16423	0.0964495	0.127631	0.0740204	0.0796801	0.10285	0.097021
1880.26	0.134201	0.137312	0.158388	0.198021	0.238706	0.164525	0.0966869	0.128048	0.0742376	0.0797405	0.103099	0.0974425
1881.22	0.13446	0.137486	0.15865	0.198393	0.239038	0.164789	0.0969459	0.128349	0.0744743	0.0797601	0.103367	0.0978029
1882.18	0.134688	0.137692	0.158806	0.198673	0.239348	0.165007	0.0972407	0.128539	0.0747198	0.0797769	0.103648	0.0981221
1883.15	0.134909	0.137956	0.158914	0.1989	0.23963	0.165192	0.097574	0.128679	0.0749711	0.079845	0.103921	0.0984221
1884.11	0.135151	0.138274	0.15906	0.199146	0.239904	0.165376	0.0979377	0.128839	0.0752277	0.0800057	0.104164	0.0987229
1885.08	0.135425	0.138618	0.159294	0.199459	0.240196	0.165587	0.0983108	0.129058	0.0754795	0.0802574	0.10437	0.0990405
1886.04	0.135715	0.138951	0.159598	0.199814	0.24051	0.165828	0.0986596	0.129315	0.0756997	0.0805486	0.104553	0.0993877
1887	0.135982	0.13924	0.159893	0.200121	0.240828	0.166072	0.0989421	0.129542	0.0758532	0.0807977	0.104746	0.0997708
1887.97	0.136185	0.139456	0.160091	0.200287	0.241116	0.166286	0.0991225	0.129672	0.0759191	0.080932	0.104978	0.10018
1888.93	0.136312	0.139589	0.160159	0.200299	0.241356	0.166456	0.0991977	0.129694	0.0759179	0.0809321	0.10525	0.100579
1889.9	0.136395	0.139655	0.160153	0.200263	0.241561	0.166606	0.0992167	0.129676	0.0759139	0.080852	0.105525	0.100923
1890.86	0.136496	0.139696	0.160179	0.200334	0.241767	0.166785	0.099263	0.129725	0.0759752	0.0807831	0.105759	0.101191
1891.83	0.136661	0.139766	0.160307	0.200596	0.241999	0.167026	0.0994073	0.12991	0.0761245	0.0807858	0.105934	0.101418
1892.79	0.136895	0.139901	0.160534	0.201004	0.242248	0.167329	0.0996737	0.130223	0.0763298	0.0808585	0.106072	0.101672
1893.75	0.137169	0.14011	0.160806	0.201435	0.242482	0.167663	0.100039	0.1306	0.0765344	0.0809576	0.106213	0.102014
1894.72	0.137438	0.140369	0.16107	0.201764	0.24266	0.167984	0.100447	0.130962	0.0766938	0.081035	0.106379	0.102457
1895.68	0.137668	0.140629	0.161305	0.201943	0.242765	0.168253	0.100829	0.131248	0.0768001	0.0810672	0.10656	0.102944
1896.65	0.137842	0.140837	0.161526	0.202024	0.24281	0.168459	0.101131	0.131439	0.0768825	0.0810632	0.10672	0.103375
1897.61	0.137974	0.140969	0.161759	0.202109	0.242836	0.168615	0.10134	0.131555	0.0769804	0.0810491	0.10683	0.103673
1898.58	0.138086	0.141041	0.162009	0.202272	0.242883	0.16875	0.101478	0.131629	0.0771127	0.0810445	0.106892	0.103837
1899.54	0.138199	0.141091	0.162252	0.202516	0.242977	0.168889	0.101587	0.131686	0.0772712	0.0810527	0.106935	0.103929
1900.5	0.138323	0.141159	0.162457	0.202798	0.243122	0.169043	0.101706	0.13174	0.0774364	0.081069	0.106989	0.104029
1901.47	0.138463	0.141265	0.162612	0.203069	0.243315	0.169216	0.101862	0.131802	0.0775991	0.0810931	0.10707	0.10419
1902.43	0.138624	0.14141	0.162736	0.20332	0.243545	0.169409	0.10207	0.131886	0.0777686	0.0811348	0.107166	0.104415
1903.4	0.138805	0.141576	0.162871	0.203571	0.243799	0.169628	0.102325	0.132	0.0779621	0.0812056	0.107253	0.104666
1904.36	0.138999	0.141744	0.163047	0.203846	0.244056	0.16987	0.102604	0.132133	0.0781818	0.0813049	0.107312	0.104895
1905.33	0.139184	0.141896	0.163254	0.204125	0.244293	0.17012	0.102868	0.132242	0.0783986	0.0814084	0.107342	0.105074
1906.29	0.139319	0.142023	0.163428	0.204332	0.244479	0.170336	0.103065	0.132267	0.0785555	0.0814686	0.107356	0.105203
1907.25	0.139366	0.142122	0.163479	0.204367	0.244588	0.170465	0.103146	0.13216	0.0785918	0.0814314	0.107371	0.105308
1908.22	0.139308	0.142197	0.163341	0.204175	0.244615	0.170468	0.103096	0.131917	0.0784821	0.0812682	0.107399	0.105426
1909.18	0.139181	0.142263	0.163043	0.203823	0.244597	0.170366	0.102962	0.131617	0.078274	0.0810149	0.10744	0.10559
1910.15	0.139077	0.14234	0.162735	0.203508	0.244603	0.170261	0.10285	0.131392	0.0780832	0.0807775	0.107485	0.105813
1911.11	0.13909	0.142441	0.162606	0.203442	0.244697	0.17028	0.102863	0.131353	0.0780275	0.0806762	0.107523	0.106079
1912.08	0.139255	0.142567	0.162764	0.203713	0.24489	0.170495	0.103042	0.13152	0.0781509	0.0807671	0.107546	0.106354
1913.04	0.139536	0.142706	0.163176	0.204235	0.245138	0.170885	0.103345	0.131822	0.0784079	0.0810144	0.107557	0.106609
1914	0.13985	0.142845	0.163705	0.20482	0.245373	0.171357	0.103687	0.132142	0.0787004	0.0813168	0.107566	0.106833
1914.97	0.140107	0.142966	0.164172	0.205256	0.245539	0.171791	0.103973	0.132372	0.0789235	0.0815524	0.10759	0.107038
1915.93	0.140245	0.143057	0.164427	0.205397	0.245621	0.172084	0.104142	0.132441	0.0790072	0.0816239	0.107648	0.107249
1916.9	0.140265	0.14311	0.164428	0.205247	0.245659	0.172204	0.104192	0.132362	0.0789557	0.08151	0.107749	0.1075
1917.86	0.140238	0.143136	0.164281	0.204987	0.245728	0.172219	0.104195	0.132233	0.0788576	0.0812913	0.107886	0.107805
1918.82	0.140263	0.143163	0.16418	0.204859	0.245872	0.172261	0.104252	0.132179	0.0788317	0.081103	0.108036	0.108158
1919.79	0.140395	0.143228	0.164253	0.204985	0.246068	0.172429	0.104418	0.132264	0.0789397	0.0810347	0.10818	0.108543
1920.75	0.140611	0.143364	0.164479	0.205293	0.246245	0.17272	0.104682	0.132453	0.0791511	0.0810774	0.108315	0.108945
1921.72	0.140847	0.143583	0.164735	0.205605	0.246347	0.173055	0.104987	0.13266	0.079381	0.0811559	0.108454	0.109358
1922.68	0.141046	0.143867	0.164904	0.205781	0.24639	0.173345	0.10528	0.132817	0.0795552	0.081198	0.108606	0.109766
1923.65	0.141197	0.144163	0.164971	0.205814	0.246454	0.173554	0.10554	0.132915	0.0796558	0.0811877	0.108767	0.110141
1924.61	0.141332	0.14441	0.165028	0.205824	0.246623	0.173722	0.105781	0.133001	0.0797215	0.0811651	0.108924	0.110456
1925.57	0.141496	0.144567	0.165189	0.205945	0.246916	0.173924	0.106026	0.133125	0.0798042	0.081183	0.10907	0.11071
1926.54	0.141709	0.144639	0.165505	0.206228	0.247281	0.174214	0.106289	0.133303	0.0799284	0.0812626	0.109211	0.110937
1927.5	0.141962	0.144663	0.165939	0.206636	0.247637	0.174599	0.10657	0.133513	0.0800858	0.0813894	0.109363	0.111185
1928.47	0.142237	0.144694	0.166409	0.207101	0.24793	0.175049	0.106872	0.133727	0.0802576	0.0815357	0.109539	0.111498
1929.43	0.142523	0.144782	0.166834	0.20757	0.248155	0.175527	0.107207	0.133934	0.0804349	0.0816835	0.109738	0.111892
1930.4	0.142819	0.144956	0.167178	0.208026	0.24836	0.175999	0.107589	0.134147	0.0806227	0.0818341	0.109947	0.112354
1931.36	0.143129	0.145205	0.167456	0.208467	0.248603	0.176444	0.108026	0.134389	0.0808272	0.0820007	0.110153	0.112849
1932.32	0.143451	0.145489	0.167716	0.208881	0.248914	0.176857	0.1085	0.134669	0.0810411	0.0821919	0.110355	0.113345
1933.29	0.143773	0.145759	0.168004	0.209243	0.249278	0.177242	0.108972	0.134973	0.0812444	0.0824009	0.110563	0.113821
1934.25	0.144082	0.145983	0.168348	0.20954	0.249651	0.17761	0.1094	0.135275	0.0814224	0.0826095	0.110785	0.114275
1935.22	0.144376	0.146164	0.168756	0.209802	0.249999	0.177983	0.10976	0.135564	0.081585	0.0828013	0.111015	0.114708
1936.18	0.144671	0.146333	0.169228	0.210104	0.250317	0.178386	0.110063	0.135856	0.0817661	0.082974	0.111238	0.115121
1937.14	0.144991	0.146531	0.169758	0.210521	0.250631	0.178831	0.110348	0.136179	0.0819992	0.0831402	0.111442	0.11552
1938.11	0.145349	0.146788	0.170328	0.21107	0.250968	0.179308	0.110657	0.136552	0.0822888	0.083316	0.111638	0.115924
1939.07	0.145742	0.147117	0.170904	0.211692	0.251337	0.179784	0.111014	0.13697	0.0825986	0.0835084	0.11186	0.116373
1940.04	0.146145	0.147509	0.171433	0.212266	0.251722	0.180214	0.11142	0.137393	0.0828637	0.083708	0.112157	0.116914
1941	0.146528	0.147937	0.171863	0.212666	0.252092	0.180571	0.111851	0.137771	0.0830213	0.0838906	0.11256	0.11758
1941.97	0.146864	0.148358	0.172175	0.21284	0.252429	0.180867	0.112275	0.138063	0.0830541	0.0840308	0.113057	0.118352
1942.93	0.147157	0.148726	0.172412	0.212867	0.252742	0.181157	0.112675	0.138279	0.0830178	0.0841218	0.113577	0.119154
1943.89	0.147441	0.149019	0.17267	0.212921	0.25307	0.181503	0.113064	0.138484	0.0830127	0.0841855	0.114032	0.119889
1944.86	0.147755	0.149257	0.173038	0.213149	0.253443	0.181925	0.113474	0.138753	0.0831131	0.0842591	0.114373	0.120516
1945.82	0.14812	0.149486	0.173549	0.213587	0.253865	0.182394	0.113933	0.139127	0.0833236	0.0843691	0.114619	0.12107
1946.79	0.148533	0.149742	0.174181	0.214172	0.254315	0.182867	0.114436	0.139598	0.0835959	0.0845198	0.114819	0.121618
1947.75	0.148969	0.150037	0.174874	0.214807	0.254764	0.183315	0.114949	0.140117	0.0838695	0.0846967	0.115021	0.122205
1948.72	0.14939	0.150346	0.175549	0.215405	0.255188	0.183733	0.115414	0.14062	0.0840993	0.0848743	0.115241	0.122821
1949.68	0.149756	0.150623	0.176124	0.215905	0.255571	0.184126	0.115778	0.141042	0.0842637	0.0850228	0.115463	0.123399
1950.64	0.15003	0.150815	0.176525	0.216267	0.255896	0.184488	0.116006	0.141338	0.0843589	0.0851161	0.115654	0.123862
1951.61	0.15019	0.15089	0.176716	0.21647	0.256143	0.184795	0.116106	0.141492	0.0843904	0.0851404	0.115789	0.124162
1952.57	0.150245	0.150854	0.176714	0.216516	0.256298	0.185023	0.116125	0.141518	0.0843698	0.0851035	0.115862	0.124313
1953.54	0.150232	0.15075	0.176598	0.216441	0.256362	0.185163	0.116134	0.141455	0.0843185	0.0850389	0.115897	0.124393
1954.5	0.150209	0.150639	0.176486	0.21632	0.256369	0.185239	0.116202	0.141357	0.0842676	0.084996	0.115929	0.124495
1955.47	0.150231	0.150579	0.17648	0.216239	0.256369	0.185298	0.116364	0.141274	0.0842476	0.0850168	0.115984	0.124686
1956.43	0.15032	0.1506	0.176618	0.216253	0.256406	0.185377	0.116606	0.141239	0.0842701	0.08511	0.116065	0.124973
1957.39	0.150457	0.150701	0.176854	0.216353	0.256489	0.185481	0.116874	0.141256	0.0843188	0.0852453	0.116147	0.125305
1958.36	0.150599	0.150854	0.177101	0.216486	0.256586	0.185596	0.117107	0.141308	0.0843609	0.0853742	0.116201	0.125614
1959.32	0.15071	0.151019	0.177287	0.216601	0.256661	0.185706	0.117265	0.14137	0.0843722	0.0854624	0.116211	0.125853
1960.29	0.15078	0.151157	0.177396	0.216687	0.256697	0.185818	0.117345	0.141417	0.0843556	0.0855097	0.116185	0.12601
1961.25	0.150826	0.151239	0.177461	0.216778	0.256714	0.185959	0.117372	0.14143	0.0843377	0.0855425	0.116143	0.126109
1962.22	0.15087	0.151254	0.177521	0.216915	0.256751	0.18615	0.117373	0.14139	0.0843428	0.0855834	0.116103	0.126182
1963.18	0.15091	0.151214	0.177575	0.217093	0.256825	0.186372	0.117351	0.141269	0.0843645	0.0856228	0.116067	0.126254
1964.14	0.150919	0.151143	0.177576	0.217245	0.256919	0.186573	0.117286	0.14104	0.0843591	0.0856171	0.116018	0.126333
1965.11	0.150861	0.151071	0.177465	0.217281	0.256982	0.186683	0.117153	0.140694	0.084268	0.0855154	0.115939	0.126419
1966.07	0.150725	0.151026	0.177232	0.217146	0.256971	0.186664	0.116959	0.140266	0.084062	0.0853039	0.115826	0.126518
1967.04	0.15055	0.151014	0.176954	0.216887	0.25689	0.186546	0.116757	0.139844	0.0837786	0.0850336	0.1157	0.126647
1968	0.150412	0.151019	0.176765	0.216642	0.256792	0.186412	0.11663	0.139535	0.0835132	0.0848006	0.1156	0.126818
1968.96	0.150368	0.151012	0.176763	0.216548	0.256744	0.186343	0.116635	0.139394	0.0833554	0.0846785	0.115553	0.127027
1969.93	0.150424	0.150972	0.176944	0.216643	0.256771	0.18636	0.116767	0.1394	0.0833276	0.0846684	0.115562	0.127249
1970.89	0.15053	0.150899	0.177219	0.216862	0.25685	0.186417	0.116967	0.139472	0.0833801	0.0847087	0.115607	0.12745
1971.86	0.150624	0.150814	0.177473	0.217085	0.256934	0.186448	0.11716	0.139522	0.083434	0.0847233	0.115662	0.127604
1972.82	0.150663	0.150751	0.177625	0.217211	0.256994	0.186412	0.117289	0.139496	0.0834282	0.0846674	0.11571	0.127709
1973.79	0.150647	0.15074	0.177663	0.217206	0.257038	0.186315	0.117338	0.139388	0.0833494	0.0845497	0.115746	0.127789
1974.75	0.150613	0.150795	0.177632	0.217109	0.257107	0.186209	0.117326	0.139237	0.0832312	0.0844229	0.115783	0.127888
1975.71	0.150606	0.15091	0.177604	0.217005	0.257238	0.186156	0.117298	0.139101	0.0831249	0.0843483	0.115832	0.128044
1976.68	0.150653	0.151057	0.177629	0.216968	0.257434	0.186192	0.117294	0.139023	0.0830623	0.0843561	0.1159	0.128269
1977.64	0.150747	0.151198	0.177717	0.217028	0.257655	0.186306	0.117332	0.139013	0.0830374	0.0844284	0.115972	0.128534
1978.61	0.150855	0.151303	0.177841	0.217161	0.25784	0.186455	0.117406	0.139049	0.0830199	0.0845153	0.116023	0.12879
1979.57	0.150938	0.151353	0.177969	0.217317	0.257939	0.186586	0.117492	0.139094	0.0829829	0.0845679	0.116027	0.12899
1980.54	0.150976	0.151344	0.178077	0.217449	0.257945	0.186665	0.117567	0.139114	0.0829245	0.0845652	0.11597	0.129116
1981.5	0.150971	0.151287	0.178162	0.217526	0.257887	0.186681	0.117614	0.139087	0.0828658	0.0845209	0.115864	0.12919
1982.46	0.150943	0.151202	0.178228	0.217547	0.257821	0.186646	0.117627	0.139008	0.0828323	0.0844678	0.115735	0.129257
1983.43	0.150915	0.151113	0.178289	0.217533	0.257798	0.186582	0.11761	0.13889	0.082835	0.0844358	0.115616	0.129365
1984.39	0.150909	0.151046	0.17836	0.217523	0.25785	0.186514	0.117577	0.138761	0.0828654	0.0844373	0.115528	0.129533
1985.36	0.150935	0.151023	0.178465	0.21756	0.257981	0.186465	0.117545	0.138656	0.0829049	0.0844671	0.115472	0.129746
1986.32	0.150993	0.151055	0.178615	0.217673	0.25817	0.186446	0.117525	0.1386	0.082937	0.0845095	0.11544	0.129957
1987.29	0.151067	0.151136	0.1788	0.217855	0.258371	0.186451	0.117515	0.138589	0.0829502	0.084544	0.115413	0.130118
1988.25	0.151126	0.151246	0.178968	0.218053	0.258525	0.186456	0.117489	0.138586	0.0829316	0.0845472	0.115383	0.130196
1989.21	0.151129	0.151354	0.179037	0.218179	0.258579	0.186424	0.117406	0.138532	0.0828612	0.084495	0.11535	0.130198
1990.18	0.151048	0.151428	0.178933	0.218147	0.25851	0.186324	0.117234	0.138376	0.0827188	0.0843729	0.115325	0.130161
1991.14	0.150891	0.151456	0.178649	0.217933	0.258351	0.186159	0.116975	0.138114	0.0825052	0.0841943	0.115317	0.130143
1992.11	0.150705	0.151447	0.178273	0.217612	0.258184	0.18597	0.116686	0.137806	0.0822596	0.0840077	0.115326	0.130187
1993.07	0.150562	0.151424	0.177958	0.217329	0.2581	0.185822	0.116449	0.137543	0.0820474	0.0838754	0.115334	0.130303
1994.03	0.150506	0.151408	0.177822	0.217204	0.258141	0.18576	0.116325	0.137383	0.0819185	0.0838316	0.11531	0.130459
1995	0.150528	0.151397	0.177885	0.217259	0.258283	0.185783	0.116318	0.137318	0.0818749	0.083859	0.115227	0.130608
1995.96	0.150584	0.151374	0.178072	0.217422	0.258464	0.185854	0.11638	0.137287	0.0818758	0.0839044	0.115079	0.130715
1996.93	0.150622	0.151322	0.178274	0.217584	0.258627	0.18592	0.116445	0.137226	0.081869	0.0839161	0.114882	0.130773
1997.89	0.150613	0.15124	0.178404	0.217657	0.25875	0.185944	0.116464	0.137103	0.0818253	0.0838757	0.114681	0.130801
1998.86	0.150568	0.15115	0.178434	0.21762	0.258846	0.185912	0.116418	0.136932	0.081755	0.083809	0.114529	0.130841
1999.82	0.150522	0.151089	0.178399	0.217519	0.258947	0.185841	0.116323	0.136757	0.0816979	0.0837671	0.114469	0.130934
2000.78	0.150512	0.151087	0.178364	0.217427	0.259067	0.185756	0.116214	0.136622	0.0816917	0.0837882	0.114511	0.131099
2001.75	0.150547	0.151148	0.178378	0.217398	0.259197	0.185681	0.116119	0.136546	0.0817414	0.0838682	0.114618	0.13132
2002.71	0.150608	0.151249	0.178452	0.217434	0.259311	0.185624	0.116049	0.136511	0.0818139	0.0839655	0.11473	0.131552
2003.68	0.150667	0.151354	0.178562	0.217504	0.259399	0.185587	0.116004	0.136494	0.0818614	0.0840326	0.114788	0.13175
2004.64	0.150704	0.151437	0.178675	0.217568	0.259481	0.185578	0.115979	0.136473	0.0818518	0.0840494	0.114762	0.131892
2005.61	0.150726	0.151492	0.178772	0.217608	0.259597	0.185612	0.115975	0.136446	0.0817865	0.0840338	0.114667	0.131999
2006.57	0.150754	0.151531	0.178853	0.217625	0.259781	0.185706	0.115995	0.136411	0.0816942	0.0840246	0.11455	0.132123
2007.53	0.150807	0.151571	0.178928	0.217631	0.260029	0.185862	0.116034	0.136367	0.0816105	0.0840538	0.11447	0.132318
2008.5	0.150887	0.15162	0.179008	0.217641	0.260302	0.186054	0.116076	0.136311	0.0815574	0.0841275	0.114457	0.132606
2009.46	0.150981	0.151671	0.179099	0.217667	0.260549	0.186239	0.1161	0.136246	0.0815374	0.0842291	0.1145	0.132957
2010.43	0.151069	0.151712	0.179204	0.217728	0.260742	0.186369	0.116095	0.136183	0.0815403	0.084336	0.11455	0.133305
2011.39	0.15114	0.151737	0.179325	0.217839	0.260891	0.186421	0.116065	0.136143	0.0815536	0.0844335	0.114548	0.133582
2012.36	0.151192	0.151752	0.179458	0.218002	0.261034	0.186403	0.116029	0.136135	0.0815669	0.0845153	0.114467	0.133753
2013.32	0.15123	0.151766	0.17958	0.218186	0.261197	0.186345	0.116001	0.136154	0.0815691	0.0845742	0.114321	0.133834
2014.28	0.151251	0.151788	0.179653	0.218333	0.261377	0.18628	0.115982	0.136174	0.0815468	0.0845962	0.114157	0.133874
2015.25	0.151249	0.151821	0.179634	0.218378	0.261536	0.18623	0.115953	0.13617	0.0814882	0.0845664	0.11403	0.133932
2016.21	0.15122	0.151866	0.179507	0.218292	0.261629	0.186202	0.115889	0.13613	0.0813936	0.0844847	0.113977	0.134048
2017.18	0.151174	0.151923	0.179308	0.21811	0.261642	0.186196	0.115779	0.136068	0.0812841	0.0843784	0.113998	0.134232
2018.14	0.151142	0.151999	0.179127	0.217925	0.261617	0.186213	0.115649	0.136015	0.0811978	0.0842943	0.114065	0.134463
2019.1	0.151159	0.152095	0.17906	0.217836	0.261633	0.186263	0.115548	0.136001	0.0811709	0.0842717	0.114151	0.134715
2020.07	0.151244	0.152208	0.179156	0.217887	0.26176	0.18636	0.115521	0.136035	0.0812199	0.0843194	0.114241	0.134974
2021.03	0.151393	0.152325	0.179396	0.218057	0.262017	0.186506	0.115582	0.136106	0.0813356	0.084415	0.114337	0.135241
2022	0.151578	0.152434	0.179708	0.21828	0.262369	0.186692	0.115708	0.136194	0.0814909	0.0845231	0.11444	0.135524
2022.96	0.151766	0.152526	0.180007	0.21849	0.262749	0.186896	0.115852	0.136282	0.0816508	0.0846161	0.114541	0.135821
2023.93	0.151926	0.152601	0.180227	0.218649	0.263086	0.18709	0.115965	0.136362	0.0817838	0.0846852	0.114623	0.136113
2024.89	0.152041	0.152664	0.180344	0.218753	0.263346	0.187251	0.116009	0.136433	0.08187	0.0847368	0.114673	0.136374
2025.85	0.152114	0.152724	0.180377	0.21882	0.263533	0.187366	0.115973	0.136502	0.081907	0.0847814	0.114686	0.136585
2026.82	0.152156	0.152781	0.180366	0.218869	0.263684	0.187433	0.115869	0.136573	0.0819085	0.0848232	0.114671	0.136743
2027.78	0.152185	0.152837	0.180353	0.218907	0.263841	0.187465	0.115726	0.136643	0.0818967	0.0848601	0.11464	0.136868
2028.75	0.152213	0.152893	0.180365	0.21893	0.264022	0.187481	0.115581	0.136702	0.0818906	0.0848911	0.114603	0.136984
2029.71	0.152248	0.152953	0.180413	0.218931	0.26422	0.187504	0.115476	0.136733	0.0818981	0.0849243	0.114569	0.137109
2030.68	0.152296	0.153019	0.180497	0.218918	0.264418	0.187552	0.115445	0.136728	0.0819142	0.0849739	0.114548	0.137246
2031.64	0.152358	0.153092	0.180603	0.218907	0.264603	0.187635	0.1155	0.136688	0.0819279	0.0850496	0.114546	0.137385
2032.6	0.152431	0.153166	0.180713	0.21892	0.264776	0.187753	0.115618	0.136632	0.0819325	0.0851458	0.114562	0.137518
2033.57	0.152509	0.153232	0.18081	0.218978	0.264949	0.187895	0.115749	0.136587	0.0819319	0.0852419	0.114578	0.137644
2034.53	0.152586	0.15329	0.180879	0.21909	0.265138	0.188048	0.115833	0.13658	0.0819377	0.0853135	0.114564	0.137773
2035.5	0.152659	0.153346	0.180924	0.21925	0.265347	0.188196	0.115832	0.136625	0.0819599	0.0853496	0.1145	0.137923
2036.46	0.152729	0.153412	0.18096	0.219437	0.265573	0.188328	0.115747	0.136716	0.0819973	0.0853597	0.114384	0.138101
2037.43	0.152796	0.1535	0.181009	0.219617	0.265806	0.188432	0.11561	0.136831	0.0820382	0.0853683	0.114245	0.138302
2038.39	0.152864	0.153616	0.181087	0.219755	0.26603	0.1885	0.115466	0.136949	0.08207	0.0854001	0.114123	0.138512
2039.35	0.152934	0.153758	0.181197	0.219834	0.266229	0.18853	0.115347	0.137053	0.0820916	0.0854666	0.114056	0.138707
2040.32	0.153003	0.153924	0.181325	0.219856	0.266381	0.18853	0.115265	0.137138	0.0821191	0.0855632	0.114057	0.138871
2041.28	0.153073	0.154104	0.181452	0.21985	0.266476	0.188529	0.115215	0.137213	0.0821774	0.085675	0.114113	0.138994
2042.25	0.153145	0.154283	0.181558	0.219847	0.266523	0.188556	0.115186	0.137286	0.0822819	0.0857864	0.114196	0.139087
2043.21	0.153219	0.154441	0.181632	0.219859	0.266558	0.188634	0.115173	0.137359	0.0824236	0.0858872	0.114274	0.139172
2044.17	0.153295	0.154559	0.18168	0.219877	0.266626	0.188762	0.115174	0.137424	0.0825697	0.0859724	0.114327	0.139279
2045.14	0.153369	0.154629	0.181718	0.219871	0.266762	0.188913	0.115189	0.137472	0.0826812	0.0860388	0.11435	0.13943
2046.1	0.153434	0.154661	0.181768	0.219821	0.266967	0.189051	0.115214	0.137499	0.082733	0.0860849	0.114348	0.139632
2047.07	0.153492	0.154682	0.18185	0.219732	0.267207	0.189148	0.115244	0.137512	0.0827268	0.0861141	0.114328	0.139869
2048.03	0.153544	0.15472	0.181967	0.219629	0.267435	0.189199	0.115275	0.137527	0.0826869	0.0861364	0.114297	0.140111
2049	0.153595	0.154788	0.182107	0.219545	0.267616	0.189223	0.115303	0.137566	0.0826463	0.0861663	0.114256	0.140325
2049.96	0.153648	0.154878	0.182243	0.219501	0.267747	0.189255	0.115322	0.137641	0.0826282	0.0862151	0.114201	0.140493
2050.92	0.153703	0.154959	0.182347	0.219502	0.267856	0.189327	0.115326	0.137746	0.0826368	0.0862842	0.114124	0.140622
2051.89	0.153758	0.155006	0.182408	0.219539	0.267982	0.189452	0.115311	0.137863	0.0826606	0.0863629	0.114025	0.140733
2052.85	0.153814	0.15501	0.182433	0.219601	0.268151	0.189622	0.115278	0.137968	0.082685	0.0864344	0.113915	0.140854
2053.82	0.153872	0.154993	0.18245	0.219687	0.268366	0.189813	0.115235	0.138044	0.0827045	0.0864844	0.113818	0.140999
2054.78	0.15394	0.154992	0.182487	0.219798	0.268605	0.189997	0.115201	0.138089	0.082728	0.0865093	0.113761	0.141168
2055.75	0.154022	0.155041	0.182563	0.219928	0.268839	0.190157	0.115192	0.138121	0.0827736	0.0865181	0.113755	0.141353
2056.71	0.154123	0.155148	0.182685	0.220071	0.269047	0.190289	0.115221	0.138169	0.082857	0.0865301	0.11379	0.141543
2057.67	0.154242	0.155289	0.182848	0.220218	0.269226	0.190409	0.115292	0.13826	0.0829805	0.0865669	0.113835	0.141742
2058.64	0.154377	0.155425	0.183041	0.220367	0.269386	0.190534	0.115395	0.138409	0.0831291	0.0866434	0.113858	0.141959
2059.6	0.154519	0.155518	0.183248	0.220526	0.269546	0.19068	0.11551	0.138605	0.0832757	0.08676	0.11384	0.142201
2060.57	0.154658	0.15556	0.183448	0.220695	0.269721	0.190846	0.11561	0.138819	0.0833937	0.0868998	0.113789	0.142461
2061.53	0.154784	0.155574	0.183615	0.220864	0.269919	0.191019	0.11567	0.139013	0.0834697	0.0870357	0.113733	0.14271
2062.5	0.154888	0.1556	0.18373	0.221005	0.270135	0.191182	0.115683	0.13916	0.0835099	0.0871428	0.113707	0.142914
2063.46	0.154973	0.15568	0.183796	0.22109	0.270362	0.191324	0.115664	0.139255	0.0835363	0.0872114	0.113736	0.143046
2064.42	0.155051	0.155824	0.183847	0.221112	0.270592	0.19145	0.115657	0.139328	0.0835751	0.0872526	0.113817	0.143108
2065.39	0.155141	0.156008	0.183931	0.221095	0.270816	0.191574	0.115711	0.139421	0.083641	0.0872905	0.113924	0.143136
2066.35	0.155254	0.156186	0.184084	0.221086	0.271031	0.191707	0.115857	0.139569	0.0837305	0.0873458	0.114019	0.14318
2067.32	0.15539	0.156318	0.184305	0.221129	0.271233	0.191843	0.116089	0.139777	0.0838256	0.0874211	0.114066	0.143284
2068.28	0.155533	0.156395	0.184554	0.22124	0.271416	0.19196	0.116369	0.140013	0.0839082	0.0875022	0.11405	0.143453
2069.25	0.155663	0.156442	0.184777	0.2214	0.27157	0.192038	0.116648	0.14023	0.0839714	0.0875703	0.11398	0.143664
2070.21	0.155768	0.156498	0.184939	0.221576	0.271692	0.192073	0.116883	0.140392	0.0840218	0.0876165	0.113882	0.143877
2071.17	0.155851	0.156592	0.185035	0.221736	0.271787	0.192091	0.117054	0.140492	0.0840727	0.0876463	0.113791	0.144065
2072.14	0.155925	0.156731	0.185088	0.221866	0.271868	0.19214	0.11716	0.140554	0.0841345	0.0876755	0.113738	0.144225
2073.1	0.156008	0.156895	0.18513	0.221967	0.271957	0.192267	0.117212	0.14062	0.084209	0.087721	0.113736	0.144379
2074.07	0.156111	0.157055	0.185183	0.222048	0.272071	0.192491	0.117227	0.140728	0.0842905	0.0877938	0.113778	0.144558
2075.03	0.156233	0.157194	0.185252	0.22211	0.272212	0.192789	0.117225	0.140892	0.0843715	0.0878981	0.113844	0.144775
2075.99	0.156363	0.157306	0.185333	0.222149	0.27237	0.193103	0.117227	0.141099	0.084447	0.0880323	0.113909	0.145016
2076.96	0.156485	0.1574	0.18543	0.222158	0.272522	0.193365	0.117252	0.14132	0.0845143	0.0881877	0.11395	0.14524
2077.92	0.156588	0.157481	0.185552	0.222139	0.272654	0.19353	0.11731	0.141529	0.0845717	0.0883446	0.113957	0.145399
2078.89	0.156665	0.157549	0.185704	0.222107	0.272763	0.193591	0.117401	0.141712	0.0846194	0.0884745	0.113931	0.145464
2079.85	0.156722	0.157598	0.185882	0.222083	0.272866	0.193586	0.117511	0.141873	0.0846634	0.0885506	0.113879	0.145447
2080.82	0.15677	0.157628	0.186062	0.222085	0.272984	0.193575	0.117626	0.142022	0.0847176	0.0885634	0.113815	0.145393
2081.78	0.156826	0.157645	0.186219	0.222124	0.273129	0.193616	0.11774	0.142169	0.0847999	0.0885312	0.113751	0.14536
2082.74	0.156902	0.157663	0.18634	0.222197	0.273299	0.193741	0.117859	0.142318	0.0849203	0.0884933	0.113699	0.145391
2083.71	0.157003	0.157691	0.186434	0.222297	0.273479	0.193946	0.117997	0.142469	0.0850721	0.0884913	0.113668	0.145493
2084.67	0.157128	0.157734	0.186535	0.222413	0.273658	0.194203	0.118163	0.142621	0.0852319	0.0885475	0.113661	0.145639
2085.64	0.157268	0.157795	0.186679	0.222536	0.273836	0.194473	0.118357	0.142779	0.0853736	0.0886559	0.113675	0.145791
2086.6	0.157417	0.157875	0.186888	0.222661	0.274018	0.19473	0.118566	0.142951	0.0854856	0.0887906	0.113705	0.145921
2087.57	0.157569	0.157978	0.187154	0.222784	0.274201	0.194968	0.11877	0.14314	0.0855786	0.0889217	0.113741	0.146027
2088.53	0.157717	0.1581	0.187439	0.222904	0.274363	0.195188	0.11895	0.143341	0.0856771	0.0890311	0.113769	0.146121
2089.49	0.157849	0.158227	0.187691	0.223022	0.274467	0.195395	0.119093	0.143544	0.0857999	0.0891165	0.113778	0.14621
2090.46	0.157958	0.158335	0.187867	0.223137	0.274485	0.195586	0.119204	0.14374	0.0859447	0.0891865	0.113762	0.146292
2091.42	0.15804	0.158404	0.18796	0.223247	0.274427	0.195757	0.119295	0.143934	0.0860897	0.0892517	0.113724	0.146352
2092.39	0.158103	0.15843	0.187998	0.223345	0.274337	0.195907	0.11939	0.144142	0.0862105	0.0893186	0.113677	0.146382
2093.35	0.158165	0.158438	0.188033	0.223419	0.274278	0.196046	0.119507	0.14438	0.0862991	0.0893886	0.113638	0.146388
2094.32	0.158241	0.158463	0.188114	0.223458	0.274293	0.196191	0.119651	0.144648	0.0863693	0.0894601	0.113618	0.146389
2095.28	0.15834	0.158537	0.188261	0.22346	0.274391	0.196354	0.119813	0.144924	0.0864452	0.0895307	0.113621	0.146403
2096.24	0.158456	0.158669	0.188465	0.223439	0.274543	0.196539	0.119973	0.14517	0.086544	0.0895995	0.113639	0.146431
2097.21	0.158576	0.158837	0.188689	0.223418	0.274718	0.19674	0.120116	0.145358	0.0866657	0.0896675	0.113662	0.146465
2098.17	0.158692	0.159002	0.188892	0.223423	0.2749	0.19695	0.120245	0.145486	0.0867961	0.0897362	0.113685	0.146499
2099.14	0.158804	0.159126	0.189049	0.223466	0.275098	0.197164	0.120379	0.145586	0.0869182	0.0898044	0.11371	0.14654
2100.1	0.158916	0.159193	0.189156	0.223541	0.275327	0.197377	0.120543	0.145706	0.0870213	0.0898651	0.113743	0.146607
2101.06	0.159035	0.159209	0.189227	0.223633	0.275589	0.197581	0.120748	0.145884	0.0871024	0.0899072	0.113787	0.146712
2102.03	0.159154	0.159197	0.189283	0.223725	0.275857	0.197757	0.120978	0.146128	0.0871618	0.0899225	0.113835	0.146847
2102.99	0.159263	0.159181	0.189341	0.223808	0.276093	0.197883	0.121201	0.146413	0.0872003	0.089915	0.113878	0.146978
2103.96	0.15935	0.159172	0.189413	0.223881	0.276259	0.197943	0.121379	0.146694	0.0872225	0.089904	0.113909	0.14707
2104.92	0.159409	0.159168	0.189502	0.223937	0.276339	0.197946	0.121495	0.146926	0.0872394	0.0899171	0.113925	0.147104
2105.89	0.159444	0.159157	0.189607	0.223969	0.276337	0.197914	0.121553	0.147083	0.0872668	0.0899749	0.113924	0.147093
2106.85	0.159463	0.159128	0.18972	0.223969	0.276274	0.197883	0.121585	0.14716	0.087316	0.0900768	0.113908	0.147069
2107.81	0.159475	0.159081	0.18983	0.223943	0.276177	0.197883	0.121628	0.147174	0.0873852	0.0901994	0.113869	0.147059
2108.78	0.159491	0.159029	0.189924	0.223917	0.276076	0.19793	0.121713	0.147163	0.0874589	0.0903093	0.113808	0.147071
2109.74	0.159518	0.158996	0.189989	0.223925	0.276003	0.198031	0.121859	0.147174	0.0875184	0.0903814	0.113731	0.147085
2110.71	0.159565	0.159008	0.190022	0.223988	0.275989	0.198185	0.122063	0.147248	0.0875558	0.090412	0.11366	0.14708
2111.67	0.159638	0.15908	0.190036	0.224095	0.276054	0.19838	0.122304	0.147404	0.0875804	0.0904172	0.113618	0.147047
2112.64	0.159736	0.159213	0.190053	0.22421	0.276205	0.198595	0.122546	0.147627	0.0876119	0.0904208	0.113614	0.147002
2113.6	0.159848	0.159385	0.190103	0.224287	0.276424	0.198796	0.122753	0.147866	0.0876675	0.0904392	0.113635	0.146973
2114.56	0.159957	0.159562	0.190204	0.224303	0.276678	0.198947	0.122903	0.148065	0.087751	0.0904741	0.113652	0.146985
2115.53	0.160047	0.15971	0.190357	0.224267	0.276919	0.199029	0.122997	0.148191	0.0878534	0.0905149	0.113641	0.147039
2116.49	0.160114	0.159806	0.190541	0.224216	0.277104	0.199054	0.12306	0.148252	0.0879623	0.090548	0.113601	0.147111
2117.46	0.160164	0.159846	0.190725	0.224189	0.277201	0.199055	0.123126	0.148297	0.0880708	0.0905666	0.113559	0.147167
2118.42	0.160209	0.159842	0.190886	0.224209	0.277201	0.199074	0.123218	0.148383	0.088178	0.0905735	0.113554	0.147182
2119.39	0.160257	0.159809	0.191013	0.224273	0.277119	0.199131	0.123338	0.148537	0.0882809	0.0905793	0.113604	0.147148
2120.35	0.160308	0.15976	0.191106	0.224358	0.276993	0.199217	0.123471	0.148742	0.0883677	0.0905951	0.113696	0.147078
2121.31	0.160349	0.159699	0.191169	0.224437	0.276871	0.199291	0.123598	0.148946	0.0884173	0.0906249	0.113789	0.146996
2122.28	0.160368	0.159628	0.191197	0.22448	0.276797	0.199312	0.123708	0.149096	0.0884107	0.0906607	0.113842	0.146918
2123.24	0.160357	0.159554	0.191181	0.224468	0.27679	0.199258	0.123803	0.149166	0.0883447	0.0906843	0.113835	0.146846
2124.21	0.16032	0.159496	0.191119	0.224395	0.276839	0.199144	0.123892	0.149169	0.0882396	0.090675	0.113782	0.146773
2125.17	0.160271	0.159473	0.191025	0.224277	0.276906	0.199013	0.123987	0.149148	0.0881339	0.09062	0.113711	0.146689
2126.13	0.160229	0.159492	0.190931	0.224156	0.276946	0.198917	0.124094	0.149149	0.0880677	0.090522	0.113653	0.146588
2127.1	0.160208	0.15954	0.19087	0.224089	0.276932	0.198891	0.124217	0.149194	0.0880643	0.0903978	0.113621	0.146475
2128.06	0.160215	0.15959	0.190858	0.224119	0.276865	0.198935	0.124357	0.149278	0.088119	0.0902687	0.113615	0.146363
2129.03	0.160243	0.159612	0.190882	0.224253	0.276777	0.199022	0.124512	0.149371	0.0882018	0.0901497	0.113626	0.146267
2129.99	0.160278	0.159594	0.19091	0.224451	0.276714	0.199113	0.124676	0.149438	0.0882726	0.0900443	0.113651	0.146195
2130.96	0.160307	0.159556	0.190908	0.224642	0.276708	0.199178	0.124837	0.149461	0.0883013	0.0899495	0.113692	0.146145
2131.92	0.160322	0.159531	0.190866	0.224759	0.276761	0.199207	0.124979	0.149441	0.0882827	0.0898657	0.113748	0.146102
2132.88	0.160325	0.159553	0.190799	0.224766	0.276849	0.199211	0.125088	0.149402	0.0882369	0.0898025	0.11382	0.146046
2133.85	0.160322	0.159629	0.190746	0.224679	0.276934	0.199205	0.12516	0.14937	0.0881969	0.089774	0.113899	0.145953
2134.81	0.160321	0.159736	0.190741	0.224549	0.276991	0.199199	0.125193	0.14936	0.0881888	0.0897853	0.113971	0.145813
2135.78	0.160321	0.159835	0.190795	0.224433	0.277019	0.199192	0.125198	0.149365	0.0882173	0.0898214	0.11402	0.145632
2136.74	0.160316	0.159891	0.190888	0.22436	0.277039	0.199177	0.125186	0.149366	0.0882632	0.0898478	0.114032	0.14543
2137.71	0.160296	0.159884	0.190974	0.224325	0.277066	0.199144	0.125175	0.149339	0.0882951	0.0898266	0.113993	0.145233
2138.67	0.160248	0.159816	0.191004	0.224291	0.277093	0.199085	0.12518	0.149274	0.0882876	0.0897372	0.1139	0.145056
2139.63	0.160165	0.159697	0.19095	0.224218	0.27709	0.198993	0.12521	0.149177	0.0882348	0.0895891	0.11377	0.14489
2140.6	0.160053	0.159543	0.190814	0.224091	0.277018	0.19886	0.125265	0.149064	0.0881523	0.0894173	0.113636	0.144719
2141.56	0.159922	0.159369	0.190625	0.223923	0.276863	0.198686	0.125332	0.14895	0.0880666	0.0892624	0.113539	0.144527
2142.53	0.159792	0.159194	0.190419	0.223752	0.276641	0.198482	0.125393	0.148846	0.0879997	0.0891497	0.113514	0.14432
2143.49	0.15968	0.159045	0.19023	0.223617	0.276394	0.198272	0.125433	0.148757	0.0879565	0.0890773	0.113571	0.144124
2144.46	0.159593	0.158944	0.19007	0.223537	0.276159	0.198086	0.125447	0.148682	0.0879232	0.0890209	0.113686	0.143963
2145.42	0.159524	0.158898	0.189941	0.223504	0.275956	0.197938	0.125438	0.14862	0.0878747	0.0889493	0.11381	0.143834
2146.38	0.159456	0.158892	0.189834	0.223493	0.275776	0.197815	0.125414	0.148565	0.0877896	0.0888416	0.113894	0.143705
2147.35	0.159371	0.158897	0.189742	0.223477	0.275606	0.197688	0.125382	0.148501	0.0876612	0.0886967	0.113904	0.143526
2148.31	0.159258	0.158883	0.189656	0.223436	0.27544	0.197523	0.125347	0.148408	0.0875009	0.0885307	0.113842	0.143266
2149.28	0.159118	0.158835	0.189562	0.223361	0.27529	0.197308	0.125309	0.148275	0.0873309	0.0883654	0.113733	0.14293
2150.24	0.158965	0.158761	0.189446	0.223248	0.27517	0.197059	0.12527	0.148101	0.0871711	0.0882158	0.113616	0.142558
2151.2	0.158811	0.158678	0.189297	0.223091	0.275079	0.196806	0.125233	0.147906	0.0870309	0.0880823	0.113518	0.142197
2152.17	0.158664	0.1586	0.18912	0.222895	0.274998	0.196575	0.125204	0.147719	0.0869085	0.0879532	0.113452	0.141874
2153.13	0.158526	0.158528	0.188931	0.222684	0.274903	0.196374	0.125184	0.147566	0.0867999	0.0878134	0.113415	0.141585
2154.1	0.158401	0.15845	0.18876	0.222497	0.274786	0.196201	0.125175	0.147458	0.0867076	0.0876565	0.113406	0.141311
2155.06	0.158295	0.158357	0.18863	0.222375	0.274666	0.196052	0.125173	0.147388	0.0866436	0.0874915	0.113428	0.141039
2156.03	0.158216	0.158245	0.188546	0.222337	0.274578	0.195934	0.12517	0.147335	0.0866207	0.0873401	0.113487	0.140782
2156.99	0.158167	0.158125	0.188493	0.222366	0.274551	0.19586	0.125156	0.147275	0.0866392	0.0872253	0.113583	0.140563
2157.95	0.15814	0.158009	0.188449	0.222416	0.274583	0.195834	0.125126	0.147188	0.0866785	0.0871574	0.113704	0.140399
2158.92	0.158118	0.157908	0.188389	0.222436	0.274643	0.195844	0.125081	0.147065	0.0867012	0.0871263	0.113827	0.14028
2159.88	0.158082	0.157825	0.188302	0.222403	0.274685	0.195861	0.125032	0.146914	0.0866692	0.0871053	0.113934	0.140172
2160.85	0.158021	0.157756	0.18819	0.222335	0.274669	0.195858	0.124991	0.146752	0.0865637	0.087065	0.11402	0.140034
2161.81	0.157939	0.157698	0.188059	0.22227	0.274581	0.195822	0.124969	0.146606	0.086396	0.0869878	0.1141	0.139843
2162.78	0.157847	0.157651	0.187918	0.222242	0.27443	0.195749	0.124961	0.146495	0.0862028	0.0868768	0.11419	0.139605
2163.74	0.157756	0.157617	0.187772	0.222255	0.274243	0.195643	0.124953	0.146422	0.086027	0.0867512	0.114289	0.139344
2164.7	0.157668	0.157601	0.187631	0.222282	0.274046	0.195497	0.124923	0.146369	0.085896	0.0866337	0.114378	0.139094
2165.67	0.157579	0.157601	0.187502	0.222283	0.273863	0.195301	0.124857	0.146309	0.0858102	0.0865387	0.114427	0.138879
2166.63	0.157483	0.15761	0.187392	0.222227	0.273713	0.195056	0.124757	0.146215	0.0857472	0.0864668	0.114424	0.13871
2167.6	0.157382	0.157618	0.187298	0.222108	0.273617	0.194786	0.124644	0.146082	0.085678	0.086408	0.114384	0.138579
2168.56	0.157282	0.157605	0.18721	0.221944	0.273589	0.194539	0.124548	0.145927	0.0855837	0.0863488	0.114341	0.138465
2169.53	0.157193	0.157556	0.187113	0.221765	0.273628	0.194365	0.124496	0.145782	0.0854626	0.086279	0.114332	0.138342
2170.49	0.157118	0.15746	0.186996	0.221599	0.273713	0.194284	0.1245	0.14568	0.0853249	0.0861944	0.114368	0.138184
2171.45	0.157057	0.157326	0.186863	0.221467	0.273805	0.194279	0.124554	0.145634	0.0851815	0.0860976	0.114441	0.137977
2172.42	0.157002	0.157179	0.186729	0.221382	0.273859	0.194305	0.124632	0.145634	0.0850369	0.0859981	0.114535	0.137728
2173.38	0.15695	0.157056	0.186617	0.22135	0.273849	0.194315	0.124701	0.145654	0.0848913	0.0859104	0.114644	0.137464
2174.35	0.156906	0.156994	0.186539	0.221368	0.273779	0.194291	0.124735	0.145667	0.0847478	0.0858493	0.114778	0.137219
2175.31	0.156874	0.157005	0.186493	0.221423	0.27368	0.194239	0.124722	0.145656	0.0846161	0.0858223	0.114942	0.13702
2176.27	0.156856	0.157077	0.186462	0.221492	0.273589	0.194178	0.124675	0.145619	0.0845075	0.0858221	0.115116	0.136877
2177.24	0.156841	0.157173	0.186422	0.22155	0.273533	0.194109	0.124615	0.145568	0.084424	0.0858258	0.115258	0.136778
2178.2	0.156817	0.157257	0.186363	0.221575	0.273518	0.194017	0.124567	0.145514	0.084352	0.0858049	0.11532	0.136701
2179.17	0.156774	0.157312	0.186283	0.221561	0.273531	0.193884	0.124546	0.145467	0.084269	0.0857409	0.115291	0.136625
2180.13	0.156714	0.157344	0.186191	0.221517	0.273562	0.193714	0.124553	0.145425	0.084159	0.0856377	0.115209	0.136545
2181.1	0.156654	0.157372	0.186096	0.221463	0.273601	0.193544	0.124575	0.145382	0.0840263	0.0855216	0.11515	0.136464
2182.06	0.156614	0.157411	0.186003	0.221424	0.273649	0.193431	0.124599	0.145336	0.0838961	0.0854276	0.115182	0.136392
2183.02	0.156605	0.157455	0.185911	0.221424	0.273703	0.193419	0.124611	0.145295	0.083798	0.0853787	0.11533	0.136331
2183.99	0.156625	0.157478	0.185829	0.221476	0.273752	0.19351	0.124609	0.145273	0.0837453	0.0853712	0.115559	0.13627
2184.95	0.156656	0.157456	0.185773	0.221581	0.273781	0.193658	0.124595	0.145286	0.0837243	0.085375	0.115801	0.136188
2185.92	0.156678	0.157383	0.185765	0.221727	0.273775	0.193795	0.124576	0.145336	0.0837013	0.0853493	0.115989	0.136066
2186.88	0.156674	0.157283	0.185811	0.221884	0.273725	0.193859	0.124553	0.145403	0.0836411	0.0852623	0.116095	0.135895
2187.85	0.156633	0.157189	0.185891	0.222018	0.273635	0.193826	0.124518	0.145451	0.0835266	0.0851071	0.116128	0.135677
2188.81	0.156557	0.157133	0.185955	0.222094	0.273521	0.193708	0.124457	0.14544	0.0833643	0.0849039	0.116126	0.135424
2189.77	0.156452	0.157121	0.185947	0.222094	0.27341	0.193545	0.124358	0.145346	0.0831785	0.0846907	0.116125	0.135152
2190.74	0.156333	0.157136	0.185835	0.222025	0.273331	0.193382	0.124227	0.145181	0.0829994	0.0845086	0.116154	0.134882
2191.7	0.156225	0.157155	0.185638	0.221923	0.273306	0.193256	0.124092	0.144989	0.082854	0.084387	0.116229	0.134641
2192.67	0.156155	0.157165	0.185425	0.221835	0.273338	0.193196	0.124	0.144828	0.0827626	0.0843364	0.116361	0.134459
2193.63	0.156148	0.157171	0.185286	0.221803	0.273406	0.19322	0.123994	0.14475	0.0827355	0.0843475	0.116554	0.134363
2194.6	0.156209	0.15719	0.185288	0.221842	0.273472	0.193334	0.124086	0.144769	0.082769	0.0843957	0.116797	0.134361
2195.56	0.15632	0.157236	0.185439	0.221944	0.273499	0.19352	0.124247	0.144861	0.082841	0.0844494	0.117061	0.134428
2196.52	0.156443	0.157305	0.185685	0.222077	0.273475	0.193737	0.124413	0.144973	0.0829135	0.0844802	0.117303	0.13451
2197.49	0.156535	0.157378	0.185933	0.222213	0.273416	0.193928	0.124515	0.145052	0.0829439	0.0844711	0.117483	0.134547
2198.45	0.156567	0.157429	0.186099	0.222335	0.273358	0.194041	0.124513	0.145063	0.0829032	0.0844205	0.117582	0.134492
2199.42	0.156536	0.157441	0.186138	0.222441	0.27333	0.194047	0.124414	0.145006	0.0827885	0.0843415	0.117612	0.134337
2200.38	0.156462	0.157419	0.186058	0.222541	0.273343	0.193957	0.124265	0.144902	0.0826238	0.0842545	0.117614	0.134107
2201.34	0.156378	0.157386	0.185907	0.222641	0.273383	0.193815	0.124125	0.144784	0.0824475	0.0841794	0.117635	0.133853
2202.31	0.156314	0.157378	0.185741	0.222742	0.273435	0.193686	0.124034	0.144681	0.0822947	0.0841279	0.117706	0.133623
2203.27	0.15629	0.157429	0.185606	0.222839	0.273493	0.193629	0.124002	0.144617	0.0821863	0.0841015	0.117833	0.133453
2204.24	0.156313	0.15755	0.185528	0.222924	0.273564	0.193683	0.124016	0.144605	0.0821265	0.0840944	0.117998	0.133357
2205.2	0.156378	0.157725	0.185514	0.222993	0.273661	0.19385	0.124056	0.144654	0.0821076	0.0840987	0.118169	0.133333
2206.17	0.156472	0.157911	0.185563	0.22305	0.273787	0.194098	0.124116	0.144757	0.0821164	0.0841084	0.118318	0.133365
2207.13	0.156576	0.158056	0.185668	0.223103	0.273927	0.19437	0.124194	0.144893	0.0821379	0.0841214	0.118433	0.13343
2208.09	0.156672	0.158125	0.185813	0.223165	0.274055	0.194601	0.124292	0.145023	0.0821579	0.0841394	0.118516	0.1335
2209.06	0.156747	0.158114	0.185977	0.223251	0.274151	0.194746	0.124395	0.145113	0.0821679	0.0841664	0.118584	0.13355
2210.02	0.156799	0.158055	0.18614	0.223371	0.274209	0.194796	0.124479	0.145148	0.0821692	0.0842078	0.118656	0.133563
2210.99	0.156837	0.157994	0.186283	0.223527	0.274241	0.194776	0.124516	0.145148	0.0821722	0.0842691	0.118751	0.133535
2211.95	0.156874	0.15797	0.186404	0.223708	0.274267	0.194729	0.124492	0.145155	0.0821887	0.0843519	0.11888	0.133472
2212.92	0.156919	0.157996	0.186506	0.22389	0.274302	0.194691	0.124413	0.145203	0.0822187	0.0844504	0.119043	0.133391
2213.88	0.156968	0.158058	0.1866	0.224046	0.274351	0.194672	0.124299	0.145301	0.0822455	0.0845493	0.119227	0.133302
2214.84	0.157012	0.158135	0.186691	0.224157	0.274409	0.194663	0.124176	0.14542	0.0822431	0.0846282	0.119407	0.133208
2215.81	0.15704	0.158219	0.186778	0.224219	0.274469	0.194648	0.124062	0.145516	0.0821957	0.0846709	0.119557	0.1331
2216.77	0.157047	0.158317	0.186853	0.224248	0.274523	0.194626	0.123969	0.145559	0.0821152	0.0846764	0.119661	0.132969
2217.74	0.157047	0.158441	0.186914	0.224268	0.274567	0.194618	0.123906	0.145556	0.08204	0.0846629	0.119726	0.132816
2218.7	0.157059	0.158595	0.186965	0.224302	0.274594	0.194655	0.123881	0.145542	0.0820142	0.0846618	0.119779	0.132662
2219.67	0.157102	0.158766	0.187019	0.224364	0.274602	0.194759	0.123903	0.145555	0.0820587	0.0847014	0.119854	0.132543
2220.63	0.157182	0.158928	0.187092	0.224456	0.274597	0.194931	0.12397	0.145615	0.0821554	0.0847914	0.11997	0.132501
2221.59	0.157291	0.159063	0.187193	0.22457	0.274601	0.195152	0.124068	0.145707	0.0822581	0.0849153	0.120121	0.132555
2222.56	0.157411	0.159165	0.187322	0.224697	0.274645	0.195392	0.124168	0.145799	0.0823227	0.0850371	0.120282	0.132691
2223.52	0.157525	0.159244	0.18747	0.224833	0.274759	0.195621	0.124234	0.145868	0.0823372	0.0851196	0.120426	0.132861
2224.49	0.157623	0.159316	0.187623	0.224978	0.274949	0.195815	0.124246	0.14591	0.0823284	0.0851431	0.120543	0.133003
2225.45	0.157705	0.159384	0.18777	0.225138	0.27519	0.195955	0.124206	0.145942	0.0823413	0.0851145	0.120648	0.133071
2226.41	0.157776	0.159446	0.187898	0.225318	0.275432	0.196036	0.124144	0.145982	0.0824062	0.0850636	0.120764	0.133048
2227.38	0.157839	0.159493	0.187997	0.225516	0.275628	0.196062	0.124101	0.146037	0.0825157	0.0850266	0.120901	0.132954
2228.34	0.157895	0.159523	0.18806	0.225718	0.275755	0.196057	0.124109	0.146095	0.0826292	0.0850281	0.121046	0.132824
2229.31	0.157943	0.159547	0.188089	0.225901	0.275829	0.196057	0.12418	0.146138	0.0826992	0.0850701	0.121167	0.132697
2230.27	0.157985	0.159583	0.188099	0.226035	0.275888	0.196105	0.124296	0.146154	0.0827011	0.0851339	0.12124	0.132598
2231.24	0.158026	0.159656	0.188126	0.226099	0.275967	0.196228	0.124422	0.146143	0.0826465	0.0851927	0.121265	0.132537
2232.2	0.158075	0.159784	0.188211	0.226097	0.276075	0.196438	0.12452	0.146117	0.0825742	0.0852285	0.121272	0.132511
2233.16	0.158142	0.159971	0.188386	0.226056	0.276194	0.196721	0.124565	0.146089	0.0825272	0.0852428	0.121303	0.132511
2234.13	0.158229	0.1602	0.188653	0.226022	0.276294	0.197041	0.124552	0.146066	0.082532	0.0852547	0.121385	0.132515
2235.09	0.158329	0.160437	0.188981	0.226043	0.276357	0.197355	0.124494	0.14605	0.082593	0.0852897	0.121516	0.132502
2236.06	0.15843	0.160636	0.189313	0.226144	0.276385	0.19762	0.12441	0.146039	0.0827003	0.0853642	0.121666	0.132454
2237.02	0.158522	0.16076	0.189588	0.226328	0.276401	0.197809	0.124323	0.146036	0.082841	0.085477	0.121804	0.132374
2237.99	0.158602	0.160807	0.189774	0.226573	0.276432	0.197922	0.124253	0.146047	0.0830038	0.085612	0.121917	0.132282
2238.95	0.158678	0.16081	0.189873	0.226844	0.276499	0.197989	0.12422	0.146077	0.0831757	0.0857487	0.122014	0.13221
2239.91	0.158764	0.160829	0.189927	0.227109	0.276615	0.198049	0.124237	0.146125	0.0833359	0.0858735	0.12212	0.13218
2240.88	0.158867	0.16092	0.189991	0.22734	0.276783	0.198136	0.124311	0.146182	0.0834566	0.0859854	0.122249	0.132188
2241.84	0.158987	0.1611	0.190113	0.227514	0.276998	0.198256	0.124429	0.146232	0.0835129	0.0860917	0.122401	0.132204
2242.81	0.159106	0.161341	0.19031	0.227617	0.27724	0.198388	0.124565	0.14626	0.0834972	0.0862009	0.122555	0.132192
2243.77	0.159208	0.161585	0.190563	0.227653	0.27748	0.198502	0.124681	0.146258	0.0834282	0.0863163	0.122691	0.132131
2244.74	0.159282	0.161778	0.190826	0.227646	0.277687	0.198579	0.124746	0.146231	0.0833453	0.0864338	0.122797	0.132031
2245.7	0.15933	0.161897	0.191046	0.22764	0.277844	0.198627	0.124753	0.146194	0.083292	0.086544	0.122871	0.131918
2246.66	0.159365	0.161953	0.191193	0.227682	0.277956	0.198673	0.124721	0.14616	0.0832977	0.0866349	0.122917	0.131823
2247.63	0.159404	0.161981	0.191269	0.227807	0.278052	0.198746	0.124691	0.14614	0.0833681	0.0866947	0.122932	0.131762
2248.59	0.15946	0.162014	0.191313	0.228017	0.278164	0.19886	0.124701	0.14614	0.083489	0.0867165	0.122916	0.131733
2249.56	0.15954	0.162073	0.191384	0.228288	0.278311	0.19901	0.124771	0.146157	0.0836399	0.0867038	0.122883	0.131723
2250.52	0.159645	0.162162	0.191533	0.228579	0.278483	0.19918	0.124895	0.146191	0.0838055	0.086676	0.122866	0.131726
2251.49	0.159774	0.162283	0.191787	0.228853	0.278647	0.199361	0.125048	0.146246	0.0839782	0.0866645	0.122907	0.131741
2252.45	0.159926	0.162436	0.19214	0.229087	0.278767	0.199557	0.1252	0.146334	0.0841526	0.086702	0.123039	0.131768
2253.41	0.160095	0.16262	0.192554	0.229276	0.278828	0.199779	0.125336	0.146465	0.0843186	0.0868053	0.123258	0.1318
2254.38	0.160271	0.16283	0.192977	0.229429	0.27885	0.200039	0.125453	0.146638	0.0844599	0.0869643	0.123523	0.13182
2255.34	0.160443	0.163053	0.193363	0.229557	0.278884	0.20033	0.125557	0.146835	0.0845625	0.0871447	0.123775	0.13181
2256.31	0.1606	0.163275	0.193681	0.229674	0.278993	0.200633	0.125651	0.147021	0.0846255	0.0873066	0.12397	0.131768
2257.27	0.16074	0.163487	0.193925	0.229798	0.279225	0.200916	0.125735	0.147153	0.0846661	0.0874272	0.124102	0.131706
2258.23	0.160871	0.163684	0.194111	0.229951	0.279584	0.201151	0.125809	0.147208	0.0847162	0.0875141	0.124198	0.131655
2259.2	0.161007	0.163868	0.194265	0.230155	0.280036	0.201329	0.125883	0.147191	0.0848089	0.0875986	0.124301	0.131646
2260.16	0.161162	0.164042	0.194415	0.230424	0.280511	0.201465	0.125977	0.147139	0.0849631	0.0877126	0.124442	0.131695
2261.13	0.16134	0.164207	0.194578	0.230749	0.280936	0.201597	0.126107	0.1471	0.085174	0.0878645	0.124625	0.131798
2262.09	0.161527	0.16436	0.194762	0.231092	0.281252	0.201761	0.126274	0.147102	0.0854123	0.0880295	0.124827	0.131929
2263.06	0.1617	0.164495	0.194961	0.231396	0.281425	0.201972	0.126451	0.147135	0.0856332	0.0881619	0.125019	0.132052
2264.02	0.161827	0.164602	0.195169	0.231605	0.281445	0.202209	0.126593	0.147161	0.0857925	0.0882225	0.125167	0.132131
2264.98	0.161885	0.164673	0.195374	0.231692	0.281325	0.202422	0.126659	0.147134	0.0858626	0.0882038	0.125249	0.132144
2265.95	0.161872	0.164707	0.195567	0.231681	0.2811	0.202553	0.12663	0.147036	0.085844	0.0881378	0.125254	0.132085
2266.91	0.16181	0.164715	0.19574	0.231639	0.280831	0.20257	0.126525	0.14689	0.0857658	0.0880801	0.125193	0.131965
2267.88	0.161741	0.164724	0.195891	0.231653	0.280605	0.202484	0.126391	0.146746	0.085675	0.0880805	0.125095	0.131811
2268.84	0.161709	0.164767	0.196024	0.231781	0.280505	0.20235	0.126286	0.146653	0.0856193	0.0881569	0.125012	0.13165
2269.81	0.161745	0.164874	0.196156	0.232028	0.280585	0.202241	0.126254	0.146637	0.085631	0.0882899	0.124994	0.131507
2270.77	0.161856	0.165059	0.196303	0.232347	0.28084	0.202228	0.126318	0.146694	0.0857204	0.0884381	0.125073	0.131396
2271.73	0.162029	0.165317	0.196477	0.232668	0.281207	0.202351	0.126473	0.146805	0.0858792	0.0885666	0.125247	0.131324
2272.7	0.162236	0.165621	0.196669	0.232934	0.281597	0.202607	0.126696	0.14695	0.0860888	0.0886681	0.125476	0.131289
2273.66	0.162451	0.165932	0.19686	0.233129	0.281933	0.202951	0.126955	0.147111	0.0863282	0.0887645	0.125703	0.131289
2274.63	0.162648	0.166205	0.197025	0.233268	0.282181	0.203309	0.127218	0.147268	0.0865739	0.0888881	0.12588	0.131317
2275.59	0.162813	0.166401	0.197156	0.233381	0.282352	0.203603	0.127457	0.147396	0.0867994	0.0890563	0.125982	0.131359
2276.56	0.162937	0.166504	0.197269	0.233488	0.282482	0.203782	0.127659	0.14747	0.0869765	0.0892572	0.126018	0.131396
2277.52	0.163023	0.166523	0.197402	0.233597	0.282604	0.203843	0.127825	0.147489	0.0870859	0.089455	0.12602	0.131404
2278.48	0.163088	0.166499	0.197593	0.233718	0.28274	0.203833	0.127973	0.147481	0.0871297	0.0896133	0.126023	0.131367
2279.45	0.163161	0.166485	0.197866	0.233874	0.2829	0.203827	0.128131	0.147498	0.0871391	0.0897201	0.12605	0.131281
2280.41	0.16327	0.166529	0.198218	0.234099	0.283088	0.203893	0.128321	0.147587	0.0871649	0.0897975	0.126106	0.131165
2281.38	0.163431	0.166647	0.198626	0.234424	0.283307	0.204053	0.128552	0.147757	0.0872559	0.0898916	0.126179	0.131051
2282.34	0.163643	0.166827	0.199056	0.234849	0.283543	0.20429	0.128811	0.147977	0.0874357	0.0900465	0.126258	0.130975
2283.3	0.163883	0.167034	0.199479	0.235341	0.283763	0.204554	0.129076	0.148193	0.0876919	0.0902807	0.126335	0.130965
2284.27	0.164124	0.167234	0.199875	0.23584	0.283927	0.204798	0.129322	0.148361	0.0879843	0.0905772	0.126413	0.13103
2285.23	0.164343	0.167414	0.200234	0.236284	0.284015	0.204994	0.12954	0.148477	0.0882667	0.0908904	0.126496	0.13116
2286.2	0.164534	0.167581	0.200556	0.23664	0.284046	0.205142	0.129738	0.148581	0.0885103	0.0911684	0.126582	0.131327
2287.16	0.164708	0.167756	0.200849	0.236916	0.284089	0.205259	0.129938	0.14873	0.0887164	0.0913768	0.126663	0.13149
2288.13	0.164885	0.167964	0.201123	0.237156	0.284232	0.205367	0.130159	0.148967	0.0889098	0.0915161	0.126729	0.131617
2289.09	0.165086	0.16821	0.201389	0.237415	0.284536	0.20548	0.130404	0.149289	0.0891182	0.0916186	0.126789	0.131692
2290.05	0.165312	0.168487	0.201653	0.237727	0.284983	0.205605	0.130661	0.149645	0.0893493	0.091727	0.126867	0.131725
2291.02	0.165551	0.168771	0.20191	0.238088	0.285479	0.205748	0.130908	0.149962	0.0895822	0.0918672	0.127003	0.131745
2291.98	0.16578	0.169036	0.202151	0.238462	0.285889	0.205914	0.131133	0.150185	0.0897773	0.0920339	0.127222	0.131775
2292.95	0.165974	0.169255	0.202368	0.238804	0.286109	0.206108	0.131338	0.150307	0.0898985	0.0921979	0.127516	0.131818
2293.91	0.166122	0.169409	0.202556	0.239088	0.286122	0.206325	0.131536	0.150371	0.0899319	0.0923288	0.127836	0.131843
2294.88	0.166225	0.169481	0.202714	0.239315	0.286014	0.206543	0.13174	0.150442	0.0898925	0.0924185	0.128107	0.131806
2295.84	0.166295	0.169466	0.202839	0.239506	0.285934	0.20673	0.131946	0.15057	0.0898168	0.0924862	0.128266	0.131681
2296.8	0.166351	0.169383	0.202926	0.239681	0.286016	0.206861	0.132137	0.150766	0.0897469	0.0925634	0.128292	0.131484
2297.77	0.16641	0.169275	0.202968	0.239846	0.286316	0.206935	0.132299	0.150994	0.0897193	0.0926713	0.128214	0.131275
2298.73	0.166492	0.169217	0.202972	0.24	0.286792	0.206986	0.132435	0.151207	0.0897618	0.0928106	0.128099	0.131129
2299.7	0.166613	0.169292	0.202966	0.240147	0.287336	0.207067	0.132575	0.151377	0.0898954	0.0929696	0.128017	0.131097
2300.66	0.166791	0.169561	0.203004	0.240315	0.287833	0.207224	0.132764	0.151515	0.0901358	0.0931428	0.128021	0.131187
2301.63	0.167042	0.170031	0.203157	0.240556	0.28822	0.207468	0.13304	0.15167	0.0904907	0.0933397	0.128131	0.131361
2302.59	0.167371	0.170634	0.203485	0.240928	0.288506	0.207773	0.133416	0.151901	0.0909544	0.0935744	0.128338	0.131571
2303.55	0.167766	0.171251	0.204013	0.241463	0.288751	0.208082	0.133874	0.152244	0.0915038	0.0938446	0.128619	0.131777
2304.52	0.168198	0.171753	0.204716	0.242147	0.289021	0.208348	0.13438	0.152692	0.0920966	0.0941204	0.12894	0.131963
2305.48	0.168625	0.172044	0.205515	0.24291	0.289345	0.208552	0.1349	0.153191	0.092672	0.0943547	0.129265	0.132123
2306.45	0.168994	0.172092	0.206294	0.243627	0.2897	0.208709	0.135408	0.153645	0.093153	0.0945101	0.129551	0.132247
2307.41	0.169253	0.171929	0.206912	0.244138	0.290021	0.208852	0.135881	0.153949	0.093457	0.0945837	0.129752	0.132311
2308.38	0.16936	0.171637	0.207237	0.244293	0.290228	0.209007	0.136297	0.154022	0.0935187	0.0946091	0.129828	0.132284
2309.34	0.1693	0.171314	0.207182	0.244024	0.290264	0.209169	0.136624	0.153857	0.0933222	0.0946312	0.129766	0.132145
2310.3	0.169099	0.171051	0.206746	0.243407	0.290133	0.2093	0.136826	0.153548	0.0929275	0.0946735	0.129588	0.131887
2311.27	0.16883	0.170912	0.206035	0.242677	0.289905	0.209359	0.136888	0.153267	0.0924684	0.094734	0.129355	0.131526
2312.23	0.168601	0.170946	0.205251	0.242145	0.289704	0.20935	0.136835	0.153191	0.092117	0.0948232	0.129143	0.131109
2313.2	0.168537	0.17119	0.204659	0.242077	0.28966	0.209346	0.136751	0.153433	0.0920324	0.0950043	0.129026	0.130728
2314.16	0.168744	0.171656	0.20452	0.242602	0.289872	0.209475	0.136765	0.154013	0.0923189	0.0953873	0.129063	0.130517
2315.12	0.169285	0.172311	0.205019	0.243681	0.29038	0.209856	0.137017	0.154878	0.0930022	0.0960655	0.129301	0.130626
2316.09	0.170144	0.173052	0.206198	0.245148	0.291146	0.210532	0.137604	0.155922	0.094019	0.0970362	0.129766	0.131162
2317.05	0.171208	0.173717	0.207892	0.246757	0.292054	0.211403	0.138528	0.156996	0.0952195	0.0981595	0.130445	0.132121
2318.02	0.172268	0.174127	0.20973	0.24823	0.292912	0.212225	0.13966	0.157898	0.0963892	0.0991877	0.131252	0.133338
2318.98	0.173064	0.174176	0.211219	0.249308	0.2935	0.212674	0.140766	0.15838	0.097307	0.099866	0.132006	0.134501
2319.95	0.173384	0.173918	0.211937	0.249805	0.293642	0.212503	0.141593	0.158229	0.097833	0.100058	0.132462	0.135246
2320.91	0.173179	0.173588	0.211751	0.249665	0.293316	0.211722	0.142026	0.157392	0.097981	0.0998092	0.13241	0.135305
2321.87	0.172613	0.173517	0.210896	0.249005	0.292716	0.210658	0.142181	0.156092	0.0979138	0.0993021	0.131821	0.134643
2322.84	0.172006	0.173965	0.209821	0.248106	0.292213	0.209821	0.142359	0.154805	0.0978453	0.0987258	0.130927	0.133479
2323.8	0.171674	0.174977	0.208887	0.247334	0.29221	0.209632	0.14284	0.154067	0.0979087	0.0981918	0.13016	0.132201
2324.77	0.171774	0.176357	0.208138	0.247017	0.29294	0.210174	0.143661	0.154203	0.0980869	0.0977615	0.129951	0.131228
2325.73	0.172242	0.177772	0.20732	0.24731	0.294311	0.211162	0.14452	0.155142	0.0982427	0.0975302	0.130477	0.130879
[truncated: 1,737 more rows]

## Sheet: Irradiation at 74 um
		C	D	E	F	G	H	I	J	K	L	M	N	O	P	Q	R	S
399.193	2.36145	-0.605538	5	1.23277	0.82725	5	5	0.528648	0.771526	1.43065	0.34254	0.155389	5	5	0.116836	0.344615	5	5
400.157	2.18401	-0.328834	5	0.617755	2.45258	5	5	0.701624	0.33332	1.48461	0.118547	0.0871766	5	5	0.261197	0.842206	0.558052	5
401.121	2.32834	-0.105662	5	0.454348	5	5	5	0.866761	0.284756	1.32357	0.159	0.201623	5	5	0.310853	0.874079	0.2125	5
402.085	2.65061	0.14216	5	0.30158	5	5	5	1.22102	0.396201	1.17806	0.879332	5	5	5	0.241403	0.82062	-0.120017	5
403.05	0.792721	-0.613333	5	5	-0.530273	-1.45908	-1.3376	-0.328388	-0.74425	-0.333546	-1.48324	-1.52158	5	-1.47479	5	-0.705076	5	-0.99259
404.014	1.54032	0.322947	5	1.2934	0.69298	0.861994	-0.0116153	0.766922	0.235462	0.401675	-0.374773	-0.316393	5	0.234608	1.97488	0.103321	5	5
404.978	1.84361	0.566895	5	0.907513	0.76249	5	0.226351	0.932046	0.495815	0.347682	-0.243261	-0.0859981	5	1.47094	0.872124	0.0888307	5	5
405.942	2.12164	0.782623	5	0.910481	0.767832	5	0.449693	1.04007	1.00065	0.312086	-0.157191	0.143171	5	5	0.750032	0.0684052	5	5
406.906	1.64293	0.958764	5	0.954184	0.813344	1.60358	0.926257	1.11274	5	0.341579	-0.0658179	0.498767	1.96273	5	0.717751	0.0685237	1.07265	1.96483
407.871	1.89039	1.08066	5	0.94322	0.983977	0.880056	5	1.12632	5	0.515332	0.0501287	3.2696	0.882017	5	0.755066	0.0945184	0.7094	0.846347
408.835	2.27471	1.18173	5	0.819627	2.07672	0.6755	5	1.04475	5	5	0.203676	5	0.522289	5	0.917215	0.151468	0.482841	0.594228
409.799	2.46321	1.32527	5	0.617455	5	0.577038	5	0.864764	5	5	0.392204	5	0.268598	5	1.85674	0.262719	0.252463	0.457263
410.764	2.3686	1.47058	0.685855	0.41133	5	0.524452	5	0.634329	5	5	0.512441	5	0.097637	5	5	0.563616	0.00544202	0.360479
411.728	1.98639	1.24362	-0.0584159	0.27405	5	0.547556	5	0.432826	0.439313	5	0.367736	0.378767	0.0647694	5	5	5	-0.203169	0.281502
412.692	1.91903	0.896686	-0.35411	0.280675	5	0.836202	5	0.349671	0.0338685	5	0.166101	0.157729	0.301852	5	5	5	-0.282312	0.237117
413.656	1.99037	0.772979	-0.413111	0.445127	5	5	0.939172	0.414731	-0.0635968	5	0.123061	0.269379	1.28591	5	5	5	-0.190518	0.253225
414.62	2.03457	0.835331	-0.334079	0.692046	5	5	0.815318	0.582512	-0.0343386	0.710096	0.217887	0.725276	5	5	5	5	0.0486167	0.329014
415.585	1.95889	1.0163	-0.178291	0.923454	5	5	1.13304	0.828393	0.0399499	0.514954	0.408129	5	1.04032	5	1.60725	5	0.487679	0.480009
416.549	2.50266	1.25597	0.042178	1.05213	5	5	5	1.23567	0.131419	0.742114	0.715783	5	0.424795	5	1.1131	5	5	0.832033
417.513	3.27364	1.41356	0.355349	1.06933	5	5	5	5	0.237148	5	1.44567	5	0.174816	5	0.956019	5	5	5
418.477	3.25388	1.47639	0.885022	1.05895	5	5	5	5	0.365609	5	5	5	0.0502606	5	0.826195	0.653458	5	5
419.442	3.4589	5	5	1.13677	5	1.17179	5	5	0.539602	5	5	5	0.00280702	5	0.652906	0.297412	5	5
420.406	2.9165	5	5	1.92961	5	0.289281	5	5	0.83896	0.578852	5	5	0.0154973	5	0.423308	0.138966	0.366012	5
421.37	2.50935	5	5	5	1.91284	-0.0772273	5	5	5	-0.132791	5	-0.0236624	0.0543574	0.566343	0.182158	0.142379	0.034496	5
422.334	1.98108	5	5	5	2.29479	-0.197597	0.596225	5	5	-0.419886	5	-0.374677	0.00302445	0.304579	0.0565311	0.620034	0.0731739	0.722091
423.298	2.21948	5	5	5	5	0.000436572	0.55568	1.239	5	-0.389554	5	-0.37235	-0.0974473	0.530636	0.146378	5	1.0223	0.0961529
424.263	2.58378	5	5	5	5	0.548009	1.13409	1.00061	5	-0.186531	5	-0.186724	-0.121251	1.25515	0.34328	5	5	0.137688
425.227	3.21223	5	5	2.69197	5	5	5	0.993582	5	0.0769773	5	0.0816481	-0.098074	5	0.5221	5	5	0.339673
426.191	2.73571	0.161422	5	1.46984	5	5	5	1.0073	5	0.400539	5	0.54091	-0.0610283	5	0.620064	1.66563	5	0.702372
427.155	3.21383	-0.196604	5	1.78396	5	5	5	0.968477	5	0.962435	5	5	-0.0307469	5	0.593444	0.554096	5	5
428.12	3.32244	-0.547519	0.887965	5	5	5	5	0.755306	5	5	5	5	-0.0542383	5	0.378765	0.0611713	5	5
429.084	1.46647	5	5	-0.773755	-1.1544	-1.26179	-0.628063	5	-1.05472	5	-1.02386	-1.50429	5	-0.578831	5	5	-1.22975	-0.860614
430.048	2.2371	5	5	0.31254	-0.00962867	0.294139	5	5	0.255069	5	0.268486	-0.215406	0.919114	0.585155	5	5	0.00816272	0.613099
431.012	2.41206	5	5	0.458403	0.126865	5	5	5	0.47905	5	0.318627	0.143906	0.9954	0.656892	1.36652	5	0.0990281	1.36033
431.977	2.44881	5	5	0.556566	0.162104	5	5	5	0.449013	5	0.0903428	0.674136	5	0.595459	0.639716	1.22281	-0.0450626	2.28476
432.941	2.186	0.0597824	5	0.911707	0.215454	5	5	5	0.132972	5	-0.346076	5	5	0.461146	0.201233	0.193637	-0.417788	0.749936
433.905	1.98245	5	-1.09173	-0.311372	-0.412701	-0.967784	-0.523622	-0.19811	5	-1.27177	5	-0.568576	-0.952604	5	5	5	5	5
434.869	2.45907	5	-0.286491	0.116096	-0.188228	-0.317334	5	5	5	-0.457136	5	1.06477	-0.144535	0.333532	1.68353	5	5	5
435.834	2.63519	5	-0.228768	0.0791224	-0.286722	-0.302273	5	5	5	-0.29307	5	5	0.528463	0.0858346	0.215661	5	5	5
436.798	2.29733	5	-0.472711	-0.100889	-0.486611	-0.476249	5	5	0.353084	-0.393046	5	5	5	-0.243987	-0.231793	1.10677	5	5
437.762	1.92517	5	-1.1382	-0.641913	-1.00594	-1.00815	5	5	-0.678535	-0.974977	5	5	5	-0.906233	-0.922429	5	0.00427329	5
438.726	2.3957	-0.729323	5	5	5	5	-0.400211	-0.585723	5	5	-0.397429	-0.759051	-1.10035	5	5	-0.179987	5	-0.121043
439.69	2.87116	-0.473394	5	5	5	5	1.27318	-0.159081	5	5	-0.430345	-0.287916	-0.824633	5	5	-0.288119	5	5
440.655	3.09837	-0.48822	5	5	5	5	5	0.116087	5	5	-0.69299	0.0184946	-0.740561	5	5	-0.540442	5	5
441.619	2.34637	-0.811983	5	5	5	-0.836402	5	0.00044699	5	5	-1.27292	-0.0821422	-0.918535	-0.0555188	5	-1.13459	5	5
442.583	2.8058	5	-0.331133	0.553812	-0.207909	5	5	5	-0.603251	-1.03801	5	5	5	5	5	5	-0.405631	-0.269217
443.547	2.96176	-0.0385806	5	5	0.0661757	5	5	5	0.0299957	-0.592824	5	5	0.372795	5	5	5	0.132201	0.380161
444.512	3.08858	-0.147012	5	5	0.130033	5	5	5	0.530449	-0.338761	5	5	0.504457	5	5	5	0.564857	1.26183
445.476	3.37658	-0.143312	5	5	0.12695	5	5	5	1.02927	-0.142978	0.76198	5	0.769998	5	5	5	5	5
446.44	2.6135	-0.0582742	5	5	0.0602184	5	0.725949	5	1.21684	0.0133101	0.274408	0.413465	0.895088	5	5	0.888563	5	5
447.404	2.1277	0.275198	5	5	-0.142233	5	-0.0948355	5	0.657	0.03566	0.138505	-0.248665	0.538908	0.124637	5	-0.113294	5	5
448.369	1.45377	5	5	5	-1.84709	5	-2.07091	5	-1.43686	-1.6295	-0.622805	-2.1903	-1.39267	-2.06461	5	-2.03122	5	5
449.333	3.35715	0.0322611	5	5	5	5	5	0.761599	5	5	0.183978	5	5	5	0.173271	5	0.269315	0.651134
450.297	4.00994	5	5	5	5	5	5	1.17276	5	5	0.218214	5	5	5	0.767649	5	5	1.01039
451.261	4.184	5	5	5	5	5	5	0.7905	5	5	0.331392	5	5	5	2.83424	5	5	2.17193
452.226	4.21886	5	5	5	5	5	5	0.537784	5	5	0.618135	5	5	5	5	0.564689	5	5
453.19	3.97893	5	5	5	5	5	1.50452	0.385522	5	5	5	5	5	0.428646	5	0.323189	5	5
454.154	3.86422	5	5	5	5	5	0.223343	0.267945	5	5	5	5	5	-0.0669115	5	0.267284	5	5
455.118	3.28308	5	5	5	5	5	-0.247078	0.0935254	5	-0.0113035	5	5	5	-0.401199	1.02859	0.34988	5	5
456.082	3.29403	5	5	5	5	5	-1.06135	-0.533809	5	-0.966983	5	5	5	-1.0638	-0.375563	5	5	5
457.047	2.36443	5	-0.465395	5	0.436369	0.667668	5	5	-0.0753983	5	-0.310125	0.561875	5	5	5	0.0364574	-0.319372	-0.336706
458.011	3.12318	5	0.144339	5	5	2.16073	5	5	0.491995	5	0.21923	5	5	5	5	0.191025	-0.0788658	-0.0343949
458.975	2.66616	5	0.902073	5	5	1.04948	5	5	0.972439	5	0.61018	5	0.856901	0.540446	5	0.256735	0.0223347	0.114149
459.939	2.9283	5	5	5	5	0.794289	5	5	2.1258	5	0.75416	5	0.184405	0.265384	5	0.280345	0.117912	0.258856
460.904	2.40316	1.14308	1.05608	5	5	0.825587	5	1.00646	5	5	0.624418	5	-0.077	0.244909	5	0.291725	0.224071	0.514366
461.868	1.93074	0.231959	0.353778	5	5	1.4087	0.563611	0.704581	5	5	0.518114	5	-0.193884	0.378374	1.62073	0.342107	0.289253	1.60526
462.832	2.01099	0.140257	0.0575151	5	0.614655	5	0.105189	0.710302	5	5	0.607734	5	-0.192082	0.787923	0.595045	0.510075	0.250263	5
463.796	2.09411	0.291751	-0.0592861	5	0.380132	5	-0.0160324	1.05701	5	5	1.41572	0.996683	-0.0698788	5	0.40637	1.03213	0.165195	5
464.76	2.79896	0.727302	-0.0458061	5	0.374409	5	-0.00110746	5	5	5	5	0.825606	0.179686	5	0.39647	5	0.125771	5
465.725	2.86386	5	0.0905546	0.996729	0.443511	5	0.097933	5	5	5	5	0.789562	0.587829	5	0.515093	5	0.16441	5
466.689	2.74675	5	0.441611	0.731719	0.461084	5	0.264061	5	5	5	5	0.720683	1.24292	5	0.829811	5	0.295736	1.70712
467.653	3.22063	5	5	0.619494	0.350773	5	0.538271	5	5	5	5	0.603925	1.29541	5	5	5	0.596586	0.746245
468.618	3.24689	5	5	0.55589	0.158298	5	2.11843	0.807927	5	5	5	0.459561	0.655201	5	5	5	5	0.441757
469.582	2.86553	1.28966	5	0.494803	-0.0578299	0.961842	5	0.325957	5	5	5	0.281524	0.217584	5	5	5	5	0.200548
470.546	2.71072	1.09436	5	0.394124	-0.296604	0.105257	5	-0.00655285	5	5	5	0.0233642	-0.159275	5	5	5	5	-0.0725131
471.51	2.45662	5	5	0.141089	-0.677041	-0.631813	5	-0.398603	5	0.0223906	5	-0.483297	-0.675228	5	5	5	5	-0.534933
472.474	3.07387	0.370022	5	5	5	5	-1.1665	5	5	5	0.10019	5	5	-0.863022	-0.576383	5	-0.608433	5
473.439	2.41599	1.00766	5	0.408734	0.0937074	5	-0.857775	-0.361865	5	5	0.28865	5	5	-0.507842	-0.11855	5	1.11908	5
474.403	2.15287	5	5	0.0241526	-0.454632	5	-0.929323	-0.79621	5	5	-0.00648619	5	-0.344582	-0.553547	-0.0976195	5	5	-0.243039
475.367	3.08293	-0.982353	-1.62411	5	5	-1.56153	5	5	5	5	5	5	5	5	5	-1.8414	-1.58088	5
476.331	2.87532	-0.153152	-0.0917369	5	0.398131	-0.437835	5	5	5	5	5	5	5	5	0.46257	-0.685136	-0.612402	5
477.296	2.98105	0.00464765	5	1.0407	-0.060152	-0.132967	5	5	5	5	5	5	5	5	0.227138	-0.0748127	-0.326626	5
478.26	3.02445	0.102051	5	0.762771	-0.085121	0.0172737	0.55143	5	5	5	5	5	5	5	0.180966	5	-0.113756	5
479.224	2.61541	0.190752	5	0.802389	-0.0229888	0.115756	0.529257	5	1.08412	5	5	5	5	5	0.191768	5	0.0675156	1.50348
480.188	2.59827	0.280614	5	1.03325	0.0840111	0.20701	0.643036	5	0.91083	5	5	5	5	5	0.228709	5	0.225066	0.558009
481.152	2.86222	0.362712	5	5	0.229322	0.314763	0.855303	5	0.946442	5	5	5	5	5	0.272291	5	0.379329	0.297617
482.117	2.44962	0.400495	5	5	0.452042	0.467663	1.4057	5	1.3738	5	0.999657	0.541326	5	5	0.307336	5	0.606234	0.0893199
483.081	2.43879	0.323478	5	5	1.29883	0.75024	5	5	5	5	0.57838	0.112091	0.751288	5	0.329042	0.590767	1.86031	-0.134979
484.045	2.4152	0.0896132	0.38357	5	5	5	5	5	5	5	0.372948	-0.199906	0.354365	0.331457	0.384548	-0.262651	5	-0.395463
485.009	2.3216	-0.222782	-0.340824	5	5	5	5	5	5	5	0.269305	-0.479065	0.00821699	-0.270902	1.9032	-0.733477	5	-0.666513
485.974	1.56808	-0.270981	-0.695159	5	5	0.0592815	5	-0.165655	5	5	0.562667	-0.524873	-0.206662	-0.55976	5	-0.916504	0.0597964	-0.684816
486.938	1.67711	0.705055	-0.516443	5	5	-0.15486	5	-0.323561	5	0.370432	5	-0.090394	-0.091403	-0.370053	5	-0.608415	-0.390133	-0.0193349
487.902	2.34052	5	-0.133918	5	5	-0.114609	5	-0.157984	5	0.249271	5	0.507344	0.0547924	-0.0668574	5	-0.16273	-0.386449	5
488.866	2.49306	5	0.446729	5	5	-0.0621441	5	0.0195795	5	0.432955	5	1.30947	0.137081	0.188198	5	0.227531	-0.317344	5
489.831	2.62844	5	5	5	1.04274	-0.0291405	5	0.130826	1.84076	0.977727	5	5	0.17361	0.373507	5	0.38851	-0.215047	5
490.795	2.7741	5	5	5	0.327758	-0.0221472	5	0.111487	0.918556	5	5	5	0.16705	0.463916	5	0.23898	-0.0458914	5
491.759	2.25814	5	5	5	0.0601023	-0.0548908	5	-0.0616384	0.608271	5	1.20222	5	0.0962125	0.411725	0.728217	-0.0484542	0.446553	5
492.723	1.78444	0.369965	5	0.368896	-0.196606	-0.183502	5	-0.405358	0.23847	5	0.338312	5	-0.10204	0.128558	0.217197	-0.438413	5	5
493.688	0.819412	-1.35812	5	-1.46092	-1.45972	-1.39606	5	-1.89459	-1.27828	5	-1.30068	5	-1.39811	-1.39507	-1.1998	-1.92865	5	5
494.652	3.49826	5	-0.00660023	5	5	5	-0.64456	5	5	-0.355596	5	5	5	5	5	5	-0.592808	1.07
495.616	2.84142	5	0.0246308	5	0.360034	2.51519	-0.435379	5	5	0.120227	5	5	0.25312	5	5	5	-0.328513	0.794904
496.58	2.53966	0.807994	-0.0497575	5	0.118106	0.907257	-0.294846	5	5	5	5	5	-0.174024	5	1.58659	5	-0.127276	0.400231
497.545	2.43528	0.989168	-0.00863229	5	0.0617614	0.697283	0.0148242	5	5	5	5	5	-0.456535	5	5	-0.123376	0.130216	0.0950503
498.509	3.23545	5	5	5	0.311998	0.384953	5	5	5	5	5	5	-0.629177	5	5	-0.563886	0.627202	-0.128507
499.473	3.73627	5	5	5	5	0.0667261	5	5	5	5	5	5	-0.606121	5	5	-0.721954	5	-0.222126
500.437	3.74285	5	5	5	5	-0.112783	5	5	5	5	5	5	-0.343735	5	5	-0.696484	5	-0.218494
501.401	3.35882	5	5	5	5	-0.191652	5	0.657622	1.86124	5	5	5	0.574317	5	5	-0.583178	5	-0.218386
502.366	2.81987	5	5	0.720986	5	-0.182774	0.384434	0.0604204	1.60245	5	5	5	5	5	0.984429	-0.374971	5	-0.257228
503.33	2.68231	5	0.148776	0.0392101	5	0.0639762	0.167265	0.00465574	5	5	5	5	5	5	0.00775039	0.450309	5	-0.28274
504.294	2.94622	1.1027	-0.557885	-0.175985	5	5	5	0.2791	5	-0.234196	5	5	5	5	-0.155581	5	5	-0.172333
505.258	2.47412	0.501247	-0.672079	-0.128151	5	5	5	1.05798	5	-0.388016	5	0.814938	5	5	-0.084224	5	0.72908	0.229334
506.223	2.68956	0.338635	-0.633987	0.134997	5	5	5	1.08391	5	-0.333131	5	-0.0399721	5	5	0.043944	5	0.128199	5
507.187	2.15134	0.189937	-0.567844	5	0.808784	5	5	0.394161	0.719329	-0.169065	5	-0.0972401	5	0.364815	0.0555522	5	-0.125723	5
508.151	1.7549	-0.0464129	-0.548402	5	-0.159604	5	5	-0.077606	0.0285342	0.588833	5	-0.0346862	0.543253	0.146486	-0.187606	5	-0.419474	5
509.115	1.91126	5	5	-2.72876	5	5	-2.76227	5	5	-2.69138	-2.6763	-1.515	5	5	5	-2.4125	5	-2.72233
510.079	2.64815	5	0.0482109	-0.310654	5	5	0.0794102	5	5	-0.51842	-0.185703	0.0443574	5	1.02838	5	5	5	-0.166959
511.044	2.01229	1.1358	-0.059781	0.0279125	0.132035	5	5	0.944168	0.825504	-0.366325	0.137655	0.198543	5	0.930553	5	5	5	0.302854
512.008	2.19274	0.511878	-0.0723532	0.324957	-0.103119	5	5	0.184399	0.293515	-0.299882	0.329825	0.39722	5	5	5	5	5	0.710116
512.972	2.21141	0.284834	-0.0913777	0.82535	-0.23996	5	5	-0.109349	0.0770805	-0.281175	0.482077	0.743687	5	5	5	5	5	0.902758
513.937	2.09502	0.0841923	-0.152221	5	-0.367622	5	5	-0.387839	-0.116286	-0.327317	0.693775	5	5	5	0.263415	0.402233	5	0.523041
514.901	1.90948	-0.239551	-0.35923	5	-0.595608	5	5	-0.830195	-0.450556	-0.561395	5	1.43259	5	5	-0.431572	-0.352994	5	-0.150292
515.865	3.04937	5	5	-0.534448	5	-0.254741	-0.871293	5	5	5	-0.286431	5	-0.359937	-0.853836	5	5	5	5
516.829	2.42643	1.00522	0.697191	-0.0402729	0.101801	-0.0944384	-0.361627	5	5	5	-0.0362654	5	0.292335	-0.314579	5	5	5	5
517.793	2.34248	0.14688	0.215234	0.107469	-0.221178	-0.128898	-0.262755	5	5	5	-0.0860888	5	0.199497	-0.147925	5	5	5	5
518.758	1.63996	-0.244372	0.0093938	0.123132	-0.51818	-0.186252	-0.407426	5	5	5	-0.269846	5	-0.185053	-0.198579	-0.228247	-0.015224	5	5
519.722	2.8713	5	5	5	5	5	5	-0.61637	-0.846338	-0.943245	5	-1.48356	5	5	5	5	-1.51336	-0.785024
520.686	2.50494	5	0.175999	0.738555	5	0.0624804	5	5	-0.0983079	-0.0644433	1.20748	-0.351375	5	5	5	5	0.13747	0.776087
521.65	2.84786	5	0.00413296	0.623003	5	0.0722449	5	5	-0.0674494	0.0528658	0.236511	0.0903153	2.40194	5	5	5	5	5
522.615	2.73128	5	-0.113367	0.566496	5	0.142559	5	5	-0.131147	0.0469534	0.115658	0.617082	0.187579	5	5	5	5	5
523.579	2.73198	5	-0.232374	0.444212	5	0.253312	5	5	-0.243088	-0.0275551	0.152063	5	-0.153833	5	1.25097	5	5	5
524.543	2.19773	5	-0.356484	0.223309	5	0.364503	0.907256	5	-0.388721	-0.153353	1.12849	5	-0.407302	5	-0.0476375	1.09138	5	5
525.507	2.02809	5	-0.417767	-0.0262809	5	0.236818	0.817551	5	-0.505687	-0.271312	5	5	-0.566251	5	-0.372542	0.287637	0.295383	5
526.471	1.9731	5	-0.180599	-0.0684302	5	-0.0261822	5	0.367264	-0.391076	-0.197427	5	5	-0.399491	5	-0.305268	0.139921	-0.396061	5
527.436	1.86328	5	0.50111	0.158884	5	-0.0314421	5	0.14861	-0.0151855	0.0463501	5	0.318227	0.412007	5	0.219984	0.258571	-0.341384	5
528.4	2.46233	5	5	0.450284	5	0.10536	5	0.165149	0.395628	0.182141	5	0.208135	5	0.103165	5	0.37347	-0.123644	5
529.364	2.36315	2.20546	5	0.70743	5	0.329379	5	0.190377	0.777565	0.164731	5	0.25943	5	-0.0231203	5	0.425562	0.136799	5
530.328	2.14153	0.795398	1.02102	0.880045	5	0.744598	5	0.203306	1.39975	0.0816913	5	0.429945	5	-0.0351045	5	0.444258	0.441036	5
531.293	2.16472	0.673287	0.640978	0.955337	5	5	1.3603	0.232029	5	-0.00216283	0.629301	1.008	5	0.0210055	5	0.45797	0.824202	5
532.257	2.39379	0.702399	0.414418	1.00605	5	5	0.861369	0.33342	5	-0.0525182	0.458692	5	5	0.164513	5	0.487116	1.31904	5
533.221	1.73967	0.852993	0.23687	1.13985	0.954487	5	0.69254	0.667582	5	-0.0484379	0.480738	5	0.490607	0.487639	5	0.55381	1.84853	1.21718
534.185	2.17813	1.29552	0.0749111	1.50828	0.630796	0.983797	0.6529	5	5	0.0275063	0.581473	5	0.180222	5	5	0.703358	5	0.389394
535.15	2.56277	5	-0.080824	5	0.420433	0.330792	0.734579	5	5	0.205427	0.641781	5	0.0738017	5	5	1.14298	5	0.0981272
536.114	2.56255	5	-0.226019	5	0.24809	0.0277973	1.03481	5	5	0.58148	0.538998	5	0.0942756	5	1.32962	5	5	-0.0656529
537.078	2.308	5	-0.344653	1.19614	0.113524	-0.164243	5	5	0.532452	1.90743	0.341343	5	0.29326	5	0.506214	5	5	-0.145497
538.042	2.24681	5	-0.407122	0.788797	0.0466533	-0.275052	5	5	0.118192	1.04767	0.188583	5	1.65233	5	0.167048	5	5	-0.131299
539.006	1.67785	5	-0.378366	0.68	0.086628	-0.296699	0.672212	1.96412	-0.0324545	0.245897	0.15655	0.401549	5	5	0.018634	5	5	0.00544442
539.971	1.10425	1.6304	-0.243629	0.814961	0.250916	-0.229116	0.229976	0.12051	-0.0280747	-0.057962	0.271506	0.150912	5	5	0.0146015	0.580636	5	0.266608
540.935	0.625301	0.870875	-0.0171507	1.19939	0.518507	-0.0937819	0.046715	-0.0524922	0.0809316	-0.163267	0.536769	0.0998352	5	0.581815	0.108554	0.21326	1.15061	0.549545
541.899	0.670635	0.923259	0.279546	1.65883	0.824144	0.0892256	-0.0063117	-0.0603211	0.25993	-0.160812	0.999201	0.103916	5	0.354243	0.246314	0.0985939	0.186508	0.604525
542.864	0.805227	1.48828	0.606299	1.2773	1.03086	0.318531	0.0298364	0.00436195	0.499216	-0.0890264	2.25281	0.113894	5	0.264269	0.360779	0.0880247	-0.0037644	0.447194
543.828	0.975221	5	0.779559	0.86707	1.084	0.610436	0.158852	0.106568	0.811067	0.0401605	5	0.119322	1.02773	0.230232	0.372698	0.147821	-0.0560524	0.279291
544.792	0.812277	5	0.610529	0.628139	1.16289	0.966526	0.466829	0.223071	1.16046	0.228999	1.57832	0.128448	0.746157	0.236388	0.262159	0.283187	-0.0304294	0.157028
545.756	0.858797	1.08249	0.330808	0.497283	1.69196	1.12354	5	0.325692	1.12461	0.470069	1.13602	0.156791	0.560724	0.291169	0.0933774	0.560414	0.0687257	0.0858781
546.72	1.04495	0.413649	0.100071	0.437163	5	0.801666	5	0.382855	0.714318	0.625374	1.02561	0.222465	0.409246	0.428723	-0.0635521	1.91051	0.278858	0.0772786
547.685	1.2097	0.120315	-0.0361586	0.412108	5	0.472776	5	0.399347	0.39538	0.472762	1.19831	0.331584	0.313705	0.728997	-0.156166	5	0.753441	0.158485
548.649	1.70057	0.0178308	-0.0513928	0.379501	5	0.285135	5	0.437085	0.233403	0.258907	5	0.434284	0.300067	1.41613	-0.149932	5	5	0.34871
549.613	1.93615	0.0528015	0.0532661	0.331145	5	0.212908	5	0.550212	0.201038	0.160626	5	0.450968	0.351025	5	-0.0501503	5	5	0.600707
550.577	1.41789	0.167887	0.26176	0.291557	5	0.2033	1.39541	0.761032	0.247986	0.1616	5	0.404407	0.412299	1.57111	0.103744	2.33649	5	0.785465
551.542	1.34274	0.311527	0.608647	0.27271	5	0.218376	0.813255	1.14025	0.33236	0.225672	5	0.35604	0.439638	1.03443	0.267687	0.959627	5	0.846383
552.506	1.64123	0.439802	1.8676	0.271671	5	0.244516	0.725269	5	0.426383	0.340128	5	0.331655	0.42377	0.765048	0.399748	0.772545	5	0.892813
553.47	1.8501	0.516016	5	0.279188	5	0.28504	0.734083	5	0.501334	0.524304	5	0.342811	0.380483	0.576398	0.461084	0.756209	5	1.09471
554.434	2.10842	0.53502	5	0.28145	5	0.351587	0.76063	5	0.516248	0.881358	5	0.405444	0.3314	0.428717	0.443347	0.908021	5	5
555.399	2.13535	0.535744	5	0.265817	5	0.451946	0.762768	4.42396	0.449928	5	5	0.543239	0.293209	0.320959	0.385523	1.59735	1.27055	5
556.363	1.92027	0.562575	5	0.235394	1.69135	0.566237	0.747062	1.01563	0.343628	5	5	0.778489	0.272047	0.261506	0.336592	5	0.834096	5
557.327	1.86306	0.626084	5	0.209357	0.914751	0.632752	0.752107	0.692509	0.253885	5	5	1.10285	0.262804	0.249733	0.319655	5	0.655491	5
558.291	1.85808	0.699191	5	0.203688	0.701373	0.606623	0.794176	0.534374	0.204333	5	5	1.3809	0.258419	0.27331	0.333668	5	0.597258	5
559.255	1.39027	0.740773	5	0.223688	0.629252	0.516865	0.844506	0.447555	0.196898	5	5	1.3824	0.259943	0.31829	0.371012	1.22045	0.621965	0.860925
560.22	1.10714	0.733276	1.1156	0.269489	0.627742	0.410279	0.831047	0.397599	0.230041	5	5	1.26383	0.277293	0.378494	0.42789	0.642089	0.720708	0.496083
561.184	1.07057	0.696685	0.677955	0.339514	0.662288	0.312378	0.710333	0.370905	0.301733	5	5	1.22267	0.325032	0.460619	0.50324	0.394325	0.895608	0.32641
562.148	0.870947	0.660148	0.458646	0.429537	0.702869	0.235592	0.540603	0.362688	0.398369	1.48231	5	1.31978	0.417533	0.589419	0.590104	0.2666	1.11257	0.239335
563.112	0.671726	0.635669	0.337116	0.533059	0.726315	0.186858	0.395567	0.369447	0.477417	0.859943	1.6448	1.59378	0.561911	0.82804	0.666716	0.217819	1.18464	0.200253
564.077	0.687495	0.617233	0.282757	0.648746	0.736073	0.168105	0.305966	0.384841	0.486229	0.731535	1.04538	1.86438	0.74433	1.53751	0.705565	0.227678	1.011	0.190088
565.041	0.859523	0.597375	0.277629	0.788994	0.761667	0.176396	0.276619	0.400202	0.432991	0.765266	0.754873	1.48101	0.905302	5	0.704497	0.276588	0.813385	0.199096
566.005	0.851066	0.584749	0.306905	0.97028	0.837798	0.205299	0.30569	0.407944	0.377631	0.906932	0.597075	1.05211	0.952685	5	0.69293	0.342261	0.699242	0.22859
566.969	0.875682	0.605837	0.357087	1.14367	0.992238	0.245104	0.391079	0.40467	0.367258	1.08709	0.536404	0.786894	0.888276	5	0.703803	0.403352	0.685332	0.288494
567.933	0.915823	0.695228	0.414922	1.09261	1.21867	0.282724	0.524084	0.392264	0.423621	1.13259	0.567354	0.651529	0.801715	5	0.753593	0.450377	0.779788	0.38793
568.898	0.961429	0.890941	0.46907	0.830609	1.35643	0.306537	0.671901	0.375965	0.544349	1.00486	0.696458	0.619753	0.742078	5	0.832433	0.492341	0.991542	0.51902
569.862	0.789248	1.24668	0.514148	0.585836	1.2111	0.314063	0.77219	0.360315	0.684255	0.87559	0.942815	0.667215	0.708599	1.15737	0.89757	0.544798	1.29621	0.638463
570.826	0.827816	1.81343	0.550717	0.41398	0.988568	0.310908	0.786797	0.347004	0.73686	0.816555	1.36829	0.758626	0.681045	0.852605	0.895078	0.614347	1.45967	0.678391
571.79	0.829832	1.73959	0.580648	0.304398	0.828419	0.303198	0.74694	0.336373	0.63969	0.827677	2.20423	0.836193	0.640952	0.733445	0.815795	0.694313	1.2548	0.620478
572.755	0.742204	1.21394	0.604073	0.244054	0.743114	0.294933	0.700154	0.330365	0.472326	0.892319	2.03834	0.837438	0.583603	0.681617	0.69954	0.766199	0.99879	0.516669
573.719	0.64827	0.9068	0.620059	0.226303	0.730543	0.290849	0.670344	0.334746	0.318963	0.970917	1.34814	0.767652	0.520666	0.667831	0.588632	0.80887	0.829089	0.420182
574.683	0.604619	0.758311	0.629135	0.245854	0.793627	0.298749	0.659749	0.358451	0.214942	0.985855	1.02934	0.696556	0.473696	0.689778	0.510465	0.823041	0.751097	0.359879
575.647	0.602714	0.729483	0.63428	0.289088	0.931606	0.325588	0.655178	0.407778	0.16995	0.90639	0.892607	0.67559	0.461025	0.751922	0.477608	0.839997	0.752561	0.345486
576.612	0.636447	0.788847	0.638221	0.332573	1.12561	0.369141	0.641335	0.479231	0.176546	0.806824	0.867126	0.709062	0.485657	0.847057	0.486189	0.89046	0.806162	0.369554
577.576	0.688338	0.893593	0.641186	0.358849	1.33148	0.415456	0.61792	0.55954	0.216095	0.748119	0.893163	0.762847	0.534253	0.947397	0.520004	0.979916	0.868328	0.413598
578.54	0.733406	0.990465	0.642694	0.368248	1.48861	0.445017	0.597971	0.631044	0.26898	0.745113	0.902918	0.785138	0.585153	1.01366	0.560757	1.08674	0.895762	0.459627
579.504	0.753138	1.03966	0.644008	0.370858	1.55749	0.442357	0.596345	0.675111	0.321292	0.798766	0.846728	0.745973	0.617003	1.02446	0.595322	1.16003	0.870579	0.497362
580.469	0.748294	1.04862	0.648259	0.375325	1.55921	0.405588	0.625564	0.67697	0.365651	0.909225	0.735698	0.664172	0.618375	0.998556	0.617744	1.14123	0.806176	0.524631
581.433	0.736359	1.06209	0.658056	0.38493	1.56027	0.349506	0.694387	0.637178	0.39917	1.05907	0.619975	0.581222	0.596865	0.975968	0.628859	1.03689	0.728952	0.544713
582.397	0.735791	1.12469	0.671127	0.397822	1.65447	0.297887	0.797206	0.577612	0.420786	1.15413	0.542323	0.530052	0.576144	0.989093	0.63444	0.914627	0.66288	0.563156
583.361	0.766261	1.25911	0.677775	0.41011	2.12969	0.270864	0.888868	0.52837	0.429632	1.07405	0.526369	0.527279	0.57952	1.04885	0.640834	0.826591	0.62422	0.584305
584.326	0.947671	1.43756	0.668122	0.421335	5	0.275533	0.896585	0.50888	0.426064	0.910216	0.578125	0.57195	0.613384	1.13662	0.649699	0.788757	0.619071	0.608513
585.29	0.964536	1.53438	0.644217	0.436133	5	0.304996	0.822508	0.521376	0.413596	0.784629	0.687881	0.646358	0.661637	1.21224	0.657119	0.793354	0.644283	0.632401
586.254	0.977559	1.45285	0.618342	0.459495	5	0.345428	0.73433	0.556332	0.398013	0.721971	0.832398	0.722334	0.695241	1.25597	0.658089	0.823185	0.693084	0.651438
587.218	0.989163	1.29755	0.602194	0.491969	5	0.384143	0.671858	0.599736	0.384703	0.71221	0.973854	0.772013	0.694122	1.29638	0.650782	0.862245	0.760532	0.661487
588.182	1.00213	1.16073	0.602054	0.527485	5	0.413263	0.643787	0.637078	0.377032	0.74107	1.06402	0.779671	0.663092	1.38511	0.637221	0.900898	0.84475	0.659032
589.147	1.01812	1.06158	0.618611	0.552859	5	0.429171	0.647841	0.656331	0.375781	0.793831	1.07593	0.747264	0.623543	1.58148	0.621908	0.935738	0.943823	0.642342
590.111	0.8292	0.99898	0.645831	0.552582	1.38991	0.43074	0.677373	0.652607	0.378873	0.852379	1.0296	0.689116	0.595939	1.96471	0.610143	0.965068	1.04852	0.614022
591.075	0.825477	0.972825	0.669248	0.522169	1.09269	0.419103	0.720347	0.631295	0.382003	0.895297	0.961553	0.622841	0.591294	2.24739	0.606282	0.983103	1.13342	0.582242
592.039	0.778107	0.988079	0.671165	0.476098	0.965659	0.398861	0.759396	0.60417	0.381466	0.907926	0.894206	0.563413	0.60914	1.69456	0.612015	0.979969	1.16394	0.557753
593.004	0.740966	1.05358	0.646058	0.436189	0.937521	0.377543	0.780017	0.581063	0.377719	0.893374	0.836741	0.520396	0.638192	1.26	0.625755	0.952201	1.13181	0.548257
593.968	0.721846	1.18021	0.607201	0.416382	0.986465	0.36211	0.780871	0.56518	0.375317	0.86656	0.794044	0.497561	0.66209	1.00258	0.644273	0.910973	1.06485	0.554711
594.932	0.721716	1.37812	0.573604	0.419269	1.10085	0.355736	0.770942	0.554635	0.378793	0.840632	0.770774	0.494448	0.669833	0.858098	0.665451	0.874308	0.992128	0.571553
595.896	0.738935	1.63477	0.557636	0.43959	1.2618	0.357198	0.758377	0.546683	0.388925	0.822385	0.771264	0.508248	0.661847	0.791913	0.689396	0.855128	0.927269	0.589464
596.861	0.760157	1.81079	0.562916	0.468012	1.40661	0.362235	0.745796	0.540666	0.401913	0.813824	0.79781	0.534392	0.646136	0.78377	0.71683	0.856622	0.875179	0.599164
597.825	0.763269	1.70128	0.585382	0.494421	1.41786	0.365965	0.733094	0.538052	0.411472	0.813397	0.847887	0.565923	0.631242	0.817557	0.746103	0.871709	0.838819	0.595411
598.789	0.753598	1.48272	0.61413	0.511518	1.28994	0.36562	0.721735	0.540245	0.413167	0.816441	0.910324	0.593538	0.622679	0.873687	0.77126	0.884775	0.820254	0.579132
599.753	0.742014	1.31616	0.634922	0.516996	1.13866	0.361878	0.716031	0.546189	0.407972	0.817137	0.963703	0.60853	0.622442	0.925653	0.783728	0.879885	0.818517	0.555836
600.717	0.729242	1.21611	0.63847	0.512111	1.02581	0.357478	0.720769	0.551687	0.401229	0.81239	0.985119	0.607716	0.629445	0.948114	0.777885	0.853259	0.827485	0.532042
601.682	0.715032	1.16463	0.626993	0.498666	0.961143	0.35455	0.737812	0.551187	0.398178	0.804341	0.968425	0.595336	0.640134	0.934198	0.755672	0.815194	0.836219	0.512866
602.646	0.701319	1.142	0.610962	0.478076	0.938887	0.353047	0.763978	0.541092	0.40045	0.798619	0.928407	0.579624	0.649641	0.898399	0.725188	0.779074	0.833522	0.501449
603.61	0.690336	1.13396	0.600562	0.452785	0.949694	0.351053	0.79096	0.522244	0.405432	0.80006	0.884499	0.567891	0.653874	0.86045	0.69564	0.752226	0.815401	0.498978
604.574	0.683235	1.13558	0.600413	0.42746	0.981905	0.346324	0.808319	0.499651	0.40809	0.809243	0.847711	0.563719	0.651854	0.833364	0.673818	0.734516	0.788622	0.504403
605.539	0.679987	1.1508	0.608732	0.408134	1.01988	0.33798	0.809696	0.479896	0.404394	0.821493	0.819227	0.566391	0.646382	0.822318	0.663171	0.721244	0.76601	0.514038
606.503	0.67966	1.18658	0.619317	0.399781	1.04424	0.327204	0.797338	0.468294	0.394405	0.829238	0.794421	0.571884	0.641935	0.827005	0.663992	0.707676	0.75873	0.522177
607.467	0.681005	1.24484	0.625807	0.403808	1.03937	0.316513	0.779183	0.467123	0.382312	0.827447	0.768728	0.575397	0.641266	0.843489	0.673794	0.69292	0.771429	0.523657
608.431	0.682986	1.31478	0.626254	0.416723	1.0047	0.308267	0.761753	0.475145	0.373309	0.817818	0.742772	0.574521	0.643317	0.865484	0.688004	0.680176	0.800562	0.517183
609.396	0.684389	1.37004	0.623873	0.430993	0.954875	0.303605	0.746422	0.488311	0.370278	0.806768	0.722959	0.570576	0.644008	0.885903	0.701542	0.673203	0.835233	0.50602
610.36	0.683691	1.38279	0.623166	0.438676	0.907557	0.302323	0.73123	0.501528	0.372763	0.799627	0.717467	0.566735	0.639407	0.899018	0.711068	0.672546	0.861899	0.494945
611.324	0.680586	1.35064	0.62577	0.436064	0.874426	0.30346	0.715242	0.510801	0.378238	0.797228	0.731885	0.564961	0.628708	0.902482	0.716472	0.674517	0.872489	0.486584
612.288	0.676506	1.29584	0.62948	0.425418	0.860231	0.305966	0.70122	0.514541	0.38426	0.796794	0.766939	0.564534	0.614503	0.897956	0.7203	0.673257	0.869247	0.480115
613.253	0.67319	1.2392	0.630377	0.412543	0.864969	0.309098	0.694728	0.513415	0.38993	0.795228	0.817208	0.562892	0.600906	0.889942	0.725607	0.664501	0.861111	0.472567
614.217	0.671647	1.18827	0.626258	0.403215	0.88559	0.312509	0.701091	0.509272	0.395868	0.792099	0.869869	0.557916	0.591792	0.883626	0.733755	0.64866	0.856698	0.461516
615.181	0.672052	1.14152	0.618927	0.401029	0.916579	0.316169	0.721894	0.50415	0.403029	0.790256	0.906509	0.550107	0.590117	0.882667	0.743218	0.63099	0.860117	0.447599
616.145	0.67402	1.0961	0.613342	0.406631	0.950331	0.320163	0.75148	0.499758	0.411323	0.793669	0.913769	0.542957	0.597555	0.887357	0.75016	0.618752	0.86996	0.435039
617.109	0.676895	1.05336	0.613878	0.417694	0.97896	0.324345	0.775761	0.49725	0.41916	0.804058	0.89602	0.540783	0.613595	0.894048	0.751305	0.617203	0.880414	0.429382
618.074	0.679755	1.01892	0.620468	0.429889	0.997787	0.328045	0.779283	0.497051	0.424529	0.818868	0.87075	0.545524	0.634531	0.897488	0.747354	0.62662	0.884839	0.433889
619.038	0.681714	0.998378	0.627928	0.438992	1.00733	0.330158	0.75879	0.498831	0.426743	0.832492	0.852059	0.555171	0.653975	0.895478	0.743085	0.642075	0.88033	0.447319
620.002	0.682414	0.993861	0.629483	0.442866	1.01131	0.329692	0.725971	0.501779	0.426972	0.839962	0.842997	0.565163	0.665743	0.891339	0.743894	0.656355	0.869064	0.464587
620.966	0.682132	1.00385	0.621839	0.44187	1.01322	0.326385	0.696105	0.505085	0.427157	0.839745	0.838542	0.571422	0.66745	0.891609	0.752654	0.664274	0.855588	0.479448
621.931	0.681728	1.02474	0.607512	0.437955	1.01477	0.320989	0.6792	0.508364	0.428628	0.833546	0.831901	0.572614	0.661874	0.901925	0.768789	0.665412	0.843722	0.487427
622.895	0.682439	1.05255	0.592959	0.433569	1.01618	0.315127	0.678805	0.511831	0.431468	0.824444	0.819931	0.570352	0.655167	0.923954	0.788598	0.6636	0.835347	0.487576
623.859	0.685311	1.08429	0.584753	0.430856	1.01725	0.310759	0.693223	0.51608	0.434689	0.815442	0.805311	0.567718	0.65343	0.953442	0.806216	0.663871	0.830602	0.482362
624.823	0.690476	1.11845	0.586311	0.431051	1.01815	0.309394	0.716604	0.521457	0.437031	0.809001	0.794422	0.567356	0.659627	0.980114	0.815733	0.668854	0.828629	0.475905
625.788	0.69691	1.15395	0.596333	0.434136	1.01953	0.311414	0.741059	0.527347	0.437966	0.807003	0.792946	0.570316	0.672071	0.992381	0.814283	0.67651	0.828519	0.471698
626.752	0.703038	1.18781	0.609573	0.439024	1.02179	0.315957	0.760568	0.532058	0.438199	0.810515	0.802488	0.576185	0.685466	0.986104	0.803779	0.680875	0.830051	0.471197
627.716	0.707632	1.2135	0.620009	0.444341	1.02427	0.321527	0.774075	0.53375	0.439212	0.819298	0.819821	0.58411	0.694421	0.968023	0.789479	0.676269	0.83374	0.473895
628.68	0.71026	1.22281	0.624576	0.44927	1.02515	0.326833	0.784329	0.531911	0.442255	0.831366	0.838456	0.593595	0.696996	0.949235	0.776943	0.662157	0.840163	0.478367
629.644	0.711219	1.21168	0.624399	0.453862	1.02247	0.331237	0.793639	0.528194	0.447554	0.843102	0.851571	0.604315	0.695085	0.937431	0.769847	0.643963	0.849085	0.483295
630.609	0.7111	1.18479	0.622681	0.458603	1.01566	0.334593	0.800707	0.525787	0.454117	0.850346	0.854954	0.615218	0.691593	0.934381	0.769143	0.629275	0.859027	0.487821
631.573	0.710201	1.1536	0.621589	0.463575	1.00623	0.336788	0.801025	0.527662	0.460125	0.850335	0.848359	0.623918	0.687538	0.937397	0.773023	0.623341	0.867633	0.491287
632.537	0.708301	1.13017	0.620752	0.467784	0.996727	0.337438	0.790667	0.534737	0.463758	0.843349	0.834724	0.627246	0.681602	0.94228	0.777601	0.626651	0.87276	0.49287
633.501	0.705038	1.12277	0.618072	0.469155	0.988912	0.336046	0.770533	0.5449	0.464065	0.832627	0.818459	0.622976	0.672196	0.946163	0.778626	0.634795	0.873698	0.491645
634.466	0.700523	1.13446	0.611904	0.465441	0.982455	0.332495	0.746936	0.5536	0.46145	0.822534	0.804188	0.611528	0.660075	0.948731	0.773906	0.640422	0.871633	0.487135
635.43	0.695605	1.16236	0.602788	0.455749	0.975438	0.327483	0.728023	0.556353	0.457466	0.816364	0.796024	0.596159	0.648949	0.951166	0.764838	0.637203	0.868973	0.479954
636.394	0.691539	1.19712	0.593211	0.441662	0.966424	0.32245	0.719478	0.552008	0.454032	0.814968	0.79671	0.581425	0.643385	0.954022	0.755568	0.623825	0.867999	0.471875
637.358	0.689202	1.22437	0.585713	0.426902	0.956396	0.318917	0.722079	0.543942	0.452519	0.816615	0.806433	0.571219	0.645755	0.956004	0.750304	0.604446	0.86971	0.465113
638.323	0.688519	1.23193	0.581074	0.415644	0.948514	0.317659	0.731529	0.537753	0.453198	0.818086	0.821914	0.567646	0.654414	0.954655	0.75088	0.585217	0.873434	0.461272
639.287	0.688609	1.21893	0.577962	0.410702	0.945739	0.318284	0.740465	0.537624	0.455319	0.81652	0.836877	0.57102	0.664199	0.948232	0.756013	0.570519	0.877244	0.460702
640.251	0.688384	1.19612	0.574076	0.412564	0.948449	0.319508	0.742315	0.544183	0.457712	0.810948	0.844717	0.580427	0.669129	0.937062	0.762304	0.561627	0.87879	0.462601
641.215	0.687095	1.17673	0.567846	0.419391	0.953778	0.319948	0.735059	0.554571	0.459507	0.802496	0.842452	0.594209	0.665911	0.923338	0.766153	0.557453	0.876106	0.465659
642.179	0.68466	1.16878	0.559538	0.427712	0.957111	0.318955	0.722037	0.564144	0.460544	0.793281	0.832915	0.610026	0.655739	0.909967	0.765471	0.556015	0.868212	0.468772
643.144	0.681613	1.1725	0.551127	0.433673	0.955041	0.316995	0.709348	0.569061	0.461262	0.784963	0.823051	0.624749	0.643145	0.899589	0.760274	0.555671	0.855559	0.47142
644.108	0.678719	1.18066	0.545148	0.434648	0.947877	0.315351	0.70229	0.568472	0.462175	0.777903	0.819866	0.634787	0.633228	0.894204	0.752069	0.555678	0.84028	0.473582
645.072	0.676551	1.18164	0.543197	0.430506	0.939506	0.315299	0.703016	0.564789	0.463304	0.771374	0.826828	0.637313	0.629346	0.895141	0.74277	0.555992	0.825981	0.475367
646.036	0.675315	1.16657	0.544754	0.423585	0.934701	0.317263	0.709897	0.561812	0.464003	0.764745	0.841891	0.631867	0.632097	0.903008	0.734001	0.556588	0.816861	0.476712
647.001	0.674932	1.13663	0.54696	0.417303	0.936214	0.320502	0.71854	0.562308	0.463464	0.75885	0.857538	0.620932	0.639409	0.91747	0.727041	0.556885	0.816341	0.477465
647.965	0.675186	1.10237	0.545869	0.414398	0.943515	0.323571	0.724326	0.566701	0.461606	0.756342	0.864073	0.608703	0.647495	0.936945	0.723092	0.555793	0.825625	0.477736
648.929	0.675947	1.0762	0.539038	0.415786	0.953329	0.325283	0.72533	0.573401	0.459613	0.760423	0.856107	0.598934	0.652557	0.958485	0.723338	0.552456	0.842697	0.478122
649.893	0.677395	1.06635	0.527698	0.420425	0.961184	0.325433	0.723326	0.580256	0.459428	0.772598	0.83713	0.59344	0.652751	0.978216	0.728562	0.547079	0.86244	0.479404
650.858	0.679805	1.0752	0.516323	0.426013	0.962944	0.324656	0.721901	0.586029	0.46242	0.790798	0.816817	0.591986	0.649191	0.992411	0.738512	0.540985	0.878615	0.481889
651.822	0.683055	1.10015	0.509803	0.430081	0.955764	0.323634	0.72355	0.590785	0.468182	0.809098	0.804396	0.593345	0.64511	0.998742	0.751442	0.535744	0.887091	0.485013
652.786	0.686373	1.13453	0.510584	0.430943	0.938902	0.322485	0.728166	0.595073	0.474361	0.819845	0.804438	0.596612	0.643758	0.996909	0.764124	0.532145	0.887798	0.487662
653.75	0.688562	1.16859	0.517394	0.428118	0.914735	0.320921	0.733524	0.598873	0.477793	0.817829	0.816075	0.601796	0.646383	0.988431	0.772563	0.529877	0.883577	0.489081
654.715	0.688536	1.19165	0.525857	0.422273	0.888944	0.318942	0.736985	0.601315	0.476475	0.80369	0.833932	0.60936	0.651264	0.975894	0.773511	0.528084	0.877299	0.489639
655.679	0.685919	1.1967	0.530881	0.414826	0.868821	0.317341	0.737146	0.601404	0.471047	0.783235	0.850353	0.619246	0.654323	0.962035	0.766161	0.526289	0.870023	0.490787
656.643	0.681414	1.18463	0.529737	0.407418	0.860653	0.317462	0.734318	0.599122	0.464515	0.763433	0.858974	0.630281	0.651433	0.949017	0.752689	0.524849	0.861293	0.494206
657.607	0.676657	1.16334	0.523521	0.401488	0.867947	0.320403	0.729796	0.595981	0.460567	0.749109	0.857925	0.640401	0.641227	0.938248	0.737123	0.524529	0.850712	0.500848
658.572	0.673587	1.14269	0.515949	0.398109	0.890608	0.326191	0.724989	0.594677	0.461882	0.742126	0.850203	0.647451	0.626348	0.930817	0.723691	0.525563	0.839239	0.510441
659.536	0.673612	1.13016	0.510913	0.397936	0.9239	0.333321	0.721197	0.598042	0.469072	0.741918	0.841287	0.650128	0.612246	0.928031	0.715639	0.526945	0.829226	0.521447
660.5	0.676814	1.12828	0.510475	0.401008	0.957626	0.339086	0.719721	0.6075	0.480185	0.746131	0.835938	0.648679	0.604207	0.931239	0.714402	0.526716	0.823144	0.531509
661.464	0.68174	1.13386	0.514106	0.406523	0.979268	0.341076	0.721597	0.621728	0.491381	0.751527	0.835794	0.64481	0.604196	0.940744	0.719096	0.523451	0.821887	0.538542
662.428	0.686314	1.13987	0.519662	0.41311	0.981982	0.338842	0.726975	0.636964	0.499214	0.755496	0.839057	0.640582	0.609801	0.954913	0.727127	0.517647	0.824237	0.541858
663.393	0.689128	1.13994	0.525284	0.419528	0.968386	0.333879	0.73498	0.649082	0.502672	0.75719	0.842393	0.637274	0.616309	0.970688	0.735895	0.511384	0.828131	0.542156
664.357	0.689859	1.1315	0.530451	0.425115	0.945474	0.328292	0.744179	0.655316	0.503063	0.757333	0.843145	0.635206	0.619818	0.984811	0.744011	0.506992	0.83232	0.540582
665.321	0.688973	1.11579	0.53566	0.429666	0.919142	0.324034	0.753008	0.654414	0.502784	0.757396	0.840252	0.634232	0.618964	0.994518	0.751116	0.506431	0.837022	0.538116
666.285	0.687572	1.09729	0.541447	0.433093	0.893797	0.323316	0.759857	0.646464	0.504688	0.759041	0.83455	0.634238	0.615487	0.997867	0.756762	0.511365	0.843652	0.535804
667.25	0.687675	1.08478	0.546976	0.43524	0.874979	0.329292	0.763452	0.634455	0.511881	0.763476	0.829797	0.635412	0.614891	0.995333	0.758932	0.52237	0.8536	0.53561
668.214	0.691884	1.09086	0.54872	0.436173	0.869904	0.344355	0.76478	0.627276	0.525516	0.76946	0.833335	0.638224	0.625128	0.993318	0.754092	0.535392	0.864843	0.540646
669.178	0.700293	1.11932	0.543529	0.436707	0.878676	0.364044	0.768577	0.635341	0.540264	0.772015	0.849881	0.64282	0.646921	1.0019	0.742671	0.540683	0.869783	0.551854
670.142	0.708739	1.15224	0.534716	0.437625	0.88769	0.378566	0.777989	0.656562	0.548588	0.768293	0.8727	0.648609	0.667175	1.02135	0.732028	0.535118	0.864334	0.564988
671.106	0.713929	1.1705	0.527586	0.438526	0.886199	0.385199	0.790394	0.679264	0.550705	0.761282	0.892056	0.655073	0.675309	1.04133	0.727382	0.526403	0.853487	0.576103
672.071	0.716029	1.17232	0.5235	0.43856	0.876213	0.387745	0.801676	0.696445	0.550969	0.754288	0.905292	0.661981	0.672448	1.05366	0.728575	0.521096	0.842642	0.585075
673.035	0.716412	1.16464	0.521387	0.437323	0.864827	0.389609	0.808936	0.707389	0.552068	0.748439	0.913869	0.668713	0.663678	1.05579	0.73396	0.52125	0.834055	0.593065
673.999	0.716274	1.15449	0.51981	0.435153	0.858847	0.392142	0.810328	0.714029	0.554614	0.743703	0.9193	0.673878	0.653285	1.04912	0.742064	0.526616	0.828631	0.600648
674.963	0.716521	1.14717	0.517742	0.433228	0.863327	0.395197	0.805227	0.719101	0.558034	0.739843	0.922092	0.675671	0.644535	1.0382	0.751377	0.535448	0.827114	0.607551
675.928	0.7178	1.14587	0.515052	0.433226	0.879812	0.397742	0.794981	0.725234	0.561347	0.736888	0.922017	0.673125	0.63991	1.02978	0.760107	0.544422	0.829953	0.613131
676.892	0.720314	1.15065	0.512728	0.436297	0.90402	0.398676	0.782866	0.73384	0.563974	0.735295	0.918819	0.667519	0.640578	1.03017	0.766619	0.549584	0.836472	0.617224
677.856	0.723609	1.15811	0.512335	0.441941	0.925997	0.397759	0.772561	0.744298	0.56623	0.735719	0.912904	0.662163	0.645659	1.04176	0.770204	0.548738	0.84433	0.620643
678.82	0.726751	1.16325	0.514897	0.44802	0.935575	0.395943	0.76645	0.75451	0.568928	0.738514	0.905607	0.660305	0.652264	1.06137	0.771266	0.543082	0.850138	0.624651
679.785	0.728916	1.16281	0.520091	0.452154	0.929866	0.394781	0.76527	0.762611	0.572459	0.743343	0.898989	0.663188	0.65662	1.08153	0.770712	0.536178	0.851042	0.629925
680.749	0.729904	1.15733	0.526308	0.45336	0.91487	0.395522	0.768807	0.76835	0.576305	0.749126	0.895361	0.669743	0.655837	1.09427	0.769338	0.531492	0.846252	0.636093
681.713	0.730229	1.15045	0.531484	0.452564	0.899858	0.398523	0.776513	0.772999	0.579434	0.754352	0.896577	0.677679	0.649562	1.09575	0.76774	0.530633	0.837522	0.64225
682.677	0.730774	1.14612	0.534217	0.451584	0.891235	0.403199	0.78754	0.778038	0.581214	0.757597	0.903181	0.685014	0.640368	1.0882	0.766496	0.532975	0.828256	0.647932
683.641	0.732245	1.14621	0.534409	0.451507	0.890288	0.408468	0.800518	0.783882	0.582059	0.758016	0.913862	0.690975	0.632389	1.0773	0.766226	0.536476	0.82193	0.653649
684.606	0.734759	1.1497	0.532985	0.451854	0.89436	0.413439	0.813578	0.78971	0.583274	0.755562	0.925715	0.695672	0.629217	1.06792	0.767408	0.539106	0.820896	0.660508
685.57	0.737923	1.1536	0.531076	0.451142	0.899652	0.41795	0.824876	0.794474	0.586343	0.750988	0.935493	0.699139	0.632448	1.06202	0.770133	0.540112	0.825924	0.669315
686.534	0.741334	1.15483	0.529433	0.448397	0.90412	0.422686	0.833457	0.798283	0.592248	0.745753	0.941428	0.700906	0.641324	1.05922	0.77401	0.540467	0.83614	0.67998
687.499	0.745143	1.15216	0.528445	0.444471	0.908924	0.428824	0.83991	0.803093	0.601206	0.741806	0.944504	0.700684	0.653319	1.05868	0.778303	0.542336	0.849096	0.691668
688.463	0.750212	1.147	0.528563	0.44203	0.917404	0.437388	0.846249	0.812115	0.612859	0.741087	0.947938	0.699517	0.665501	1.06082	0.782284	0.547891	0.861328	0.703637
689.427	0.757729	1.1424	0.530605	0.444091	0.932297	0.448682	0.854905	0.828339	0.626769	0.744837	0.955017	0.700079	0.67607	1.0676	0.785679	0.558142	0.869819	0.716054
690.391	0.768589	1.14127	0.535625	0.452326	0.953328	0.462221	0.867599	0.853236	0.642916	0.75317	0.967003	0.705489	0.685004	1.08142	0.789013	0.57248	0.873857	0.73005
691.355	0.783058	1.14551	0.54452	0.466416	0.976881	0.477267	0.884876	0.886412	0.661917	0.765255	0.982692	0.717649	0.693392	1.10359	0.793716	0.589212	0.875694	0.746988
692.32	0.800949	1.15645	0.557844	0.484709	0.998061	0.493565	0.906456	0.926121	0.684958	0.780031	0.999745	0.736369	0.702413	1.13361	0.802039	0.606691	0.879354	0.767711
693.284	0.822149	1.17577	0.576006	0.505491	1.01401	0.511762	0.931885	0.970047	0.713563	0.796962	1.01664	0.759659	0.713051	1.16949	0.816858	0.624326	0.88867	0.792349
694.248	0.847043	1.20593	0.599623	0.528036	1.02619	0.533226	0.960953	1.0159	0.749259	0.816382	1.03383	0.78477	0.726547	1.20848	0.841314	0.642907	0.905808	0.820574
695.212	0.876424	1.24955	0.629632	0.552892	1.03996	0.559365	0.993651	1.0617	0.792952	0.839294	1.05342	0.809462	0.74481	1.24777	0.878132	0.664147	0.930607	0.851862
696.177	0.910806	1.30753	0.666842	0.581289	1.06173	0.590642	1.02976	1.10576	0.843819	0.866704	1.07768	0.832839	0.770037	1.28501	0.928371	0.689663	0.960652	0.885366
697.141	0.949291	1.37618	0.710866	0.613857	1.09565	0.625607	1.06822	1.14635	0.897773	0.898725	1.10729	0.855133	0.803323	1.31819	0.989498	0.719754	0.992205	0.919321
698.105	0.988452	1.44458	0.758756	0.649123	1.14108	0.660371	1.10659	1.18093	0.946344	0.933717	1.1403	0.876352	0.842706	1.34503	1.05322	0.752368	1.02186	0.950352
699.069	1.02208	1.49598	0.804089	0.682443	1.19148	0.689088	1.1408	1.20542	0.977962	0.967789	1.17226	0.894657	0.88173	1.36247	1.10507	0.78275	1.04781	0.973487
700.034	1.04285	1.51744	0.837736	0.706367	1.23542	0.705716	1.16559	1.21449	0.983223	0.995078	1.19754	0.905879	0.910254	1.36699	1.12947	0.804329	1.06932	0.983623
700.998	1.04577	1.51067	0.851245	0.713396	1.26104	0.706453	1.17584	1.20379	0.961119	1.00929	1.21122	0.905119	0.918893	1.35616	1.11996	0.81108	1.08464	0.978114
701.962	1.03062	1.48923	0.84143	0.700351	1.2621	0.691388	1.16865	1.17305	0.91951	1.00643	1.21038	0.889854	0.904947	1.3305	1.08395	0.800526	1.08972	0.958535
702.926	1.00162	1.46576	0.812167	0.670816	1.2404	0.664234	1.14481	1.12723	0.86945	0.987255	1.19467	0.862073	0.873899	1.29407	1.0357	0.775219	1.07979	0.929922
703.89	0.964906	1.44435	0.771609	0.632996	1.20255	0.630547	1.10861	1.07428	0.819797	0.957185	1.16616	0.82739	0.834825	1.25308	0.986944	0.741395	1.05354	0.89814
704.855	0.926203	1.42138	0.72795	0.595216	1.15575	0.595791	1.06603	1.02172	0.775503	0.923599	1.12892	0.792072	0.79511	1.21365	0.943515	0.70602	1.0157	0.867524
705.819	0.889589	1.39117	0.687027	0.562836	1.10618	0.564085	1.02286	0.974713	0.738316	0.892729	1.08814	0.760536	0.758519	1.1802	0.906481	0.674375	0.974891	0.83996
706.783	0.857426	1.35219	0.65195	0.537592	1.05902	0.537746	0.983565	0.93573	0.708102	0.867953	1.04891	0.734511	0.726026	1.15485	0.874539	0.649112	0.939135	0.815308
707.747	0.830744	1.30916	0.623647	0.51851	1.01843	0.51741	0.950947	0.905251	0.683975	0.84969	1.01506	0.713565	0.697455	1.13758	0.846168	0.630468	0.912801	0.792523
708.712	0.80965	1.2696	0.601583	0.503419	0.987136	0.502508	0.926237	0.882635	0.665014	0.836324	0.988763	0.696251	0.672688	1.1269	0.820879	0.617134	0.896163	0.770817
709.676	0.793688	1.23942	0.584457	0.490386	0.96618	0.491929	0.909257	0.866876	0.650555	0.825543	0.970674	0.681243	0.652055	1.12067	0.799301	0.60732	0.886502	0.750323
710.64	0.782154	1.22085	0.570825	0.478549	0.95505	0.48462	0.898648	0.857035	0.640143	0.815561	0.960379	0.668014	0.636114	1.11682	0.782413	0.599659	0.879852	0.732084
711.604	0.774304	1.21251	0.559598	0.468122	0.952047	0.4799	0.892221	0.852299	0.63331	0.805748	0.956746	0.656874	0.625185	1.11401	0.770547	0.593641	0.87286	0.717554
712.568	0.769402	1.21057	0.550284	0.459803	0.954711	0.477416	0.887628	0.851779	0.629356	0.796508	0.958072	0.648522	0.618992	1.1118	0.762805	0.589495	0.864169	0.707923
713.533	0.766752	1.2106	0.542918	0.454088	0.960316	0.476904	0.883327	0.85433	0.627359	0.788646	0.962226	0.643486	0.616601	1.11067	0.757311	0.587706	0.854677	0.703624
714.497	0.765866	1.20984	0.537815	0.450978	0.966487	0.478065	0.879399	0.858726	0.62654	0.782816	0.967066	0.641852	0.616779	1.11159	0.752329	0.588576	0.846596	0.704265
715.461	0.766742	1.2085	0.535402	0.450245	0.971821	0.480751	0.87763	0.864248	0.626812	0.779487	0.971153	0.643448	0.618618	1.11555	0.747552	0.59214	0.842196	0.709059
716.426	0.770086	1.20942	0.536277	0.451942	0.97629	0.485324	0.880878	0.871321	0.629183	0.779327	0.97439	0.648256	0.622067	1.12319	0.744645	0.598395	0.843099	0.71745
717.39	0.777219	1.21651	0.541324	0.456692	0.981279	0.492794	0.892143	0.881712	0.635675	0.783555	0.978168	0.656586	0.628025	1.13447	0.746682	0.607485	0.850141	0.729477
718.354	0.789525	1.23295	0.551492	0.465408	0.989125	0.504382	0.91346	0.897902	0.648574	0.793691	0.984841	0.668707	0.637857	1.14855	0.75675	0.619493	0.863218	0.74552
719.318	0.807288	1.25912	0.566939	0.478381	1.00198	0.520355	0.94429	0.921448	0.668879	0.810456	0.996444	0.683903	0.652291	1.16363	0.776001	0.633741	0.880736	0.765299
720.282	0.82828	1.29066	0.585745	0.494091	1.02004	0.538599	0.979686	0.95062	0.694272	0.832116	1.0129	0.699523	0.670012	1.17731	0.801592	0.648033	0.899059	0.786507
721.247	0.847277	1.31839	0.603338	0.508778	1.04014	0.55425	1.01009	0.978778	0.718113	0.853603	1.03067	0.711178	0.686946	1.18733	0.826036	0.658751	0.913083	0.804228
722.211	0.857763	1.33213	0.613847	0.517658	1.05607	0.561606	1.02498	0.995862	0.73149	0.867955	1.04344	0.714618	0.697411	1.19209	0.839866	0.66231	0.918308	0.812326
723.175	0.855146	1.32641	0.61292	0.517172	1.06128	0.557255	1.01874	0.993391	0.727941	0.869678	1.04486	0.707888	0.696782	1.19037	0.836667	0.656943	0.912857	0.80632
724.139	0.838832	1.30244	0.599704	0.506455	1.052	0.541689	0.993184	0.96931	0.706982	0.857304	1.03186	0.69188	0.683685	1.18085	0.816187	0.643344	0.89771	0.785557
725.104	0.811806	1.26525	0.576682	0.487235	1.02878	0.518378	0.954923	0.928439	0.673477	0.833301	1.00596	0.669349	0.660311	1.16253	0.783182	0.624036	0.875612	0.753255
726.068	0.778837	1.22013	0.548089	0.46282	0.995698	0.491774	0.911426	0.879072	0.634421	0.802207	0.972275	0.643707	0.631158	1.1359	0.744272	0.602316	0.85003	0.714938
727.032	0.744824	1.1714	0.518238	0.436941	0.958504	0.465734	0.868719	0.829306	0.596068	0.768741	0.937084	0.618238	0.60125	1.10398	0.705526	0.581302	0.824524	0.676452
727.996	0.713675	1.12281	0.490377	0.412762	0.922695	0.44273	0.830669	0.784977	0.562495	0.736645	0.905552	0.595578	0.574564	1.07171	0.671251	0.563211	0.802145	0.642301
728.961	0.68771	1.0778	0.466248	0.392233	0.892322	0.42375	0.79904	0.749093	0.53534	0.708273	0.880293	0.577332	0.553137	1.0441	0.643577	0.54901	0.784758	0.614756
729.925	0.667631	1.03935	0.446337	0.375972	0.869603	0.408729	0.774016	0.722225	0.514361	0.684742	0.861201	0.563934	0.53709	1.02442	0.622642	0.538611	0.7726	0.593893
730.889	0.652992	1.00954	0.43052	0.363657	0.855122	0.397198	0.754983	0.703377	0.498402	0.666397	0.846326	0.554826	0.525384	1.01354	0.607279	0.531471	0.764443	0.578403
731.853	0.642822	0.989172	0.418651	0.354607	0.84818	0.388754	0.741195	0.690883	0.486257	0.653197	0.833292	0.548868	0.516781	1.01014	0.5959	0.52715	0.758345	0.566599
732.817	0.636091	0.97766	0.410743	0.348215	0.847096	0.383128	0.73205	0.683008	0.477105	0.644843	0.82058	0.5448	0.510436	1.01135	0.587228	0.525476	0.752691	0.557144
733.782	0.631916	0.973078	0.406773	0.344104	0.849535	0.379999	0.726985	0.678225	0.470493	0.640689	0.808166	0.541645	0.50594	1.01365	0.580656	0.526302	0.747039	0.549297
734.746	0.629583	0.972611	0.406368	0.342058	0.853065	0.378821	0.725261	0.675307	0.466115	0.639669	0.797294	0.538971	0.503015	1.01395	0.576173	0.529191	0.742256	0.542791
735.71	0.628549	0.973378	0.408657	0.341882	0.855888	0.378865	0.725897	0.673382	0.463642	0.640432	0.789647	0.536909	0.501237	1.01069	0.573993	0.533362	0.739851	0.53762
736.674	0.628475	0.973403	0.412398	0.343275	0.857386	0.379471	0.727855	0.671975	0.462699	0.641685	0.78646	0.535915	0.500074	1.00452	0.574124	0.538012	0.740946	0.533882
737.639	0.629247	0.972213	0.416351	0.345781	0.85807	0.3803	0.73035	0.671021	0.462965	0.642586	0.787988	0.536417	0.499191	0.99785	0.576105	0.542792	0.745516	0.531704
738.603	0.630936	0.970709	0.419696	0.348843	0.859039	0.381417	0.733114	0.670813	0.464273	0.642973	0.79345	0.53854	0.498757	0.993651	0.579057	0.54808	0.752309	0.531188
739.567	0.633727	0.970424	0.422313	0.351959	0.861382	0.383177	0.736462	0.671921	0.466663	0.643345	0.801393	0.542038	0.499447	0.994178	0.582035	0.554781	0.759505	0.532332
740.531	0.637879	0.9727	0.424803	0.354917	0.865943	0.386034	0.741205	0.675113	0.470367	0.64464	0.810297	0.54645	0.502112	1.00022	0.58455	0.563792	0.765787	0.535008
741.495	0.643741	0.978267	0.428252	0.357991	0.873456	0.39044	0.748505	0.681284	0.475791	0.647953	0.819196	0.551369	0.507317	1.01114	0.586962	0.575452	0.771174	0.539045
742.46	0.651785	0.987375	0.433869	0.36197	0.884727	0.396889	0.759727	0.691374	0.483497	0.65429	0.827999	0.556666	0.51508	1.02561	0.590494	0.589327	0.777024	0.544426
743.424	0.662579	1.00028	0.442642	0.36794	0.900548	0.406002	0.776235	0.706242	0.49419	0.66438	0.837394	0.562558	0.524964	1.04256	0.596816	0.60444	0.785185	0.551462
744.388	0.676647	1.01765	0.455096	0.37689	0.921275	0.418466	0.799049	0.726469	0.508644	0.678529	0.84845	0.569499	0.536417	1.0617	0.607403	0.619791	0.796906	0.560763
745.352	0.694216	1.04046	0.471161	0.38929	0.946332	0.434737	0.828321	0.752121	0.527474	0.696489	0.862163	0.577955	0.549046	1.08329	0.622944	0.634805	0.812131	0.572958
746.317	0.714877	1.06915	0.490099	0.404799	0.973979	0.454581	0.862738	0.782488	0.550728	0.717355	0.879075	0.588148	0.562562	1.10715	0.642969	0.649409	0.829435	0.588245
747.281	0.73732	1.10255	0.510475	0.422181	1.00157	0.476638	0.899139	0.81587	0.577346	0.739542	0.898986	0.599825	0.576439	1.13197	0.665731	0.66369	0.846519	0.605961
748.245	0.759309	1.13699	0.530233	0.439487	1.02624	0.498348	0.932802	0.849504	0.604728	0.760914	0.920713	0.612129	0.589601	1.15534	0.688416	0.677388	0.861037	0.624388
749.209	0.77807	1.16677	0.54699	0.4545	1.04559	0.51646	0.958744	0.879771	0.628861	0.779093	0.942011	0.623662	0.60051	1.17464	0.707745	0.689552	0.871353	0.640936
750.174	0.791063	1.18645	0.558581	0.465325	1.05802	0.528133	0.973644	0.902795	0.645394	0.791911	0.959886	0.632804	0.607718	1.18825	0.720904	0.698607	0.876864	0.652787
751.138	0.796811	1.19393	0.563709	0.470877	1.06262	0.532037	0.977016	0.915342	0.651462	0.797844	0.971421	0.638194	0.610534	1.19589	0.726446	0.702892	0.877779	0.657799
752.102	0.795259	1.19146	0.562333	0.471011	1.05906	0.528704	0.970606	0.915715	0.647063	0.796348	0.974841	0.639144	0.609273	1.1979	0.724628	0.701437	0.874624	0.655252
753.066	0.787483	1.18334	0.55556	0.466283	1.0479	0.51986	0.956745	0.904257	0.634766	0.788029	0.970161	0.635748	0.604866	1.19422	0.716986	0.694559	0.867919	0.646012
754.031	0.775052	1.17253	0.545102	0.457565	1.03093	0.507365	0.937233	0.883206	0.617985	0.77461	0.958889	0.62867	0.598171	1.18412	0.705446	0.683843	0.858201	0.632012
754.995	0.759496	1.15893	0.532622	0.445804	1.01103	0.492535	0.913432	0.855988	0.59926	0.758577	0.943051	0.618808	0.589562	1.16715	0.691539	0.671477	0.846244	0.615427
755.959	0.7421	1.14045	0.519305	0.43198	0.991227	0.476177	0.886937	0.826256	0.579671	0.742532	0.924306	0.607077	0.579052	1.14417	0.676076	0.65936	0.833164	0.597966
756.923	0.723941	1.11555	0.50579	0.417166	0.973665	0.459025	0.85987	0.797058	0.559345	0.728446	0.903683	0.594357	0.56678	1.11763	0.659303	0.648503	0.820249	0.580575
757.888	0.705962	1.08524	0.492364	0.402503	0.958946	0.442067	0.834468	0.77034	0.538382	0.717145	0.88188	0.581522	0.553391	1.09068	0.641333	0.638963	0.808598	0.563527
758.852	0.688942	1.05288	0.479236	0.389021	0.946219	0.426461	0.812331	0.746834	0.517419	0.708242	0.859677	0.569379	0.539984	1.066	0.622554	0.630215	0.79881	0.546752
759.816	0.673376	1.02236	0.466702	0.377394	0.933862	0.413108	0.79389	0.726229	0.497532	0.700532	0.838065	0.558525	0.527679	1.04501	0.603796	0.621662	0.79088	0.530172
760.78	0.659396	0.996362	0.455121	0.367774	0.920428	0.402206	0.778355	0.707544	0.479703	0.692695	0.818042	0.54919	0.517129	1.02785	0.58617	0.612972	0.784281	0.513905
761.744	0.646804	0.975683	0.444758	0.359793	0.905441	0.39311	0.764149	0.689624	0.464342	0.683981	0.800296	0.541194	0.508264	1.01374	0.570703	0.604138	0.778183	0.498267
762.709	0.635234	0.959538	0.435623	0.352779	0.889649	0.384649	0.749645	0.671629	0.451171	0.674499	0.78503	0.534087	0.500417	1.00161	0.557948	0.595341	0.771723	0.483633
763.673	0.624347	0.946424	0.427439	0.346068	0.874612	0.37576	0.733901	0.653315	0.439483	0.664993	0.772037	0.527405	0.492741	0.990601	0.547758	0.586826	0.764258	0.470271
764.637	0.613976	0.934975	0.419781	0.339259	0.861918	0.366075	0.717027	0.635002	0.428536	0.656323	0.76095	0.520923	0.484683	0.980108	0.539323	0.578883	0.75558	0.45825
765.601	0.604153	0.924448	0.412317	0.332293	0.852437	0.356064	0.699985	0.617259	0.41783	0.649058	0.751446	0.514757	0.476267	0.969612	0.531489	0.571871	0.746011	0.447453
766.566	0.595007	0.914699	0.405001	0.325359	0.845934	0.346666	0.683982	0.600533	0.407137	0.643362	0.743281	0.509273	0.46803	0.958459	0.523231	0.566165	0.736348	0.437664
767.53	0.586642	0.905814	0.398104	0.31873	0.841154	0.338681	0.669823	0.584961	0.396409	0.639128	0.736171	0.504873	0.460699	0.945994	0.51409	0.561977	0.727623	0.428678
768.494	0.579061	0.897727	0.392063	0.312654	0.836389	0.332348	0.657561	0.570452	0.385712	0.636147	0.729664	0.501773	0.454822	0.932039	0.50434	0.559195	0.720767	0.420377
769.458	0.572209	0.890072	0.387258	0.307313	0.830316	0.327332	0.646628	0.556959	0.375263	0.63419	0.72317	0.499881	0.450556	0.91734	0.494811	0.557381	0.716313	0.412762
770.423	0.566066	0.882319	0.383852	0.302842	0.822666	0.323055	0.636355	0.544721	0.365488	0.632986	0.716167	0.498824	0.447679	0.903495	0.486479	0.555999	0.714253	0.405945
771.387	0.560728	0.874095	0.381765	0.299329	0.814343	0.31911	0.626583	0.53429	0.356979	0.632245	0.708465	0.498116	0.44578	0.892297	0.480067	0.554719	0.714086	0.400108
772.351	0.556396	0.865477	0.380768	0.296802	0.806924	0.315477	0.617948	0.526297	0.350312	0.631738	0.700357	0.497367	0.444494	0.884888	0.475814	0.553598	0.715018	0.39545
773.315	0.553285	0.857083	0.380588	0.295222	0.80189	0.312434	0.611618	0.521086	0.345816	0.631405	0.692548	0.496452	0.443637	0.881235	0.473483	0.553005	0.716231	0.392119
774.279	0.551498	0.849905	0.38098	0.294487	0.80001	0.31029	0.608609	0.51843	0.343426	0.631354	0.685928	0.495529	0.443184	0.880203	0.472528	0.553343	0.717127	0.390129
775.244	0.55092	0.844979	0.381728	0.294463	0.801076	0.309126	0.609068	0.517482	0.342668	0.631732	0.681262	0.494905	0.443141	0.880153	0.47233	0.554768	0.71747	0.389294
776.208	0.551207	0.843029	0.382636	0.294988	0.80401	0.308706	0.611923	0.517017	0.342788	0.632534	0.678932	0.494836	0.443397	0.8797	0.472382	0.557071	0.71739	0.389186
777.172	0.551848	0.844226	0.383535	0.295862	0.807254	0.308578	0.615131	0.515875	0.342953	0.633552	0.678753	0.495384	0.443682	0.878138	0.472342	0.559742	0.717228	0.389174
778.136	0.552289	0.848104	0.384319	0.296826	0.809324	0.308243	0.616486	0.513369	0.342442	0.634492	0.679933	0.496422	0.443649	0.875303	0.471972	0.562153	0.717299	0.388569
779.101	0.552077	0.853622	0.384955	0.297583	0.809344	0.307308	0.614604	0.509435	0.340783	0.635185	0.681222	0.49776	0.443034	0.871128	0.471064	0.563757	0.717683	0.386842
780.065	0.550966	0.859364	0.385451	0.297856	0.807342	0.305553	0.609452	0.504448	0.337816	0.635692	0.681295	0.499281	0.441766	0.865439	0.469432	0.564221	0.718161	0.383849
781.029	0.548954	0.86382	0.385777	0.297466	0.804157	0.302928	0.602125	0.498881	0.333684	0.636217	0.679261	0.500969	0.439971	0.858199	0.467019	0.563498	0.718326	0.379922
781.993	0.546255	0.865748	0.385827	0.296358	0.800981	0.299538	0.594111	0.493048	0.32875	0.636894	0.675062	0.502796	0.437885	0.849929	0.464014	0.561829	0.717813	0.375758
782.958	0.543197	0.864512	0.38545	0.29457	0.798739	0.295613	0.5866	0.487038	0.323453	0.637662	0.669486	0.50456	0.435747	0.841777	0.460842	0.559667	0.716484	0.372141
783.922	0.540082	0.860285	0.384569	0.29218	0.797572	0.291457	0.580169	0.480808	0.318142	0.638318	0.663724	0.505842	0.433739	0.835034	0.457983	0.557519	0.714456	0.369592
784.886	0.537074	0.853985	0.383282	0.289295	0.796712	0.287347	0.574843	0.474312	0.312963	0.63871	0.658721	0.506145	0.431983	0.830407	0.455679	0.555762	0.711971	0.368138
785.85	0.534163	0.84695	0.38188	0.286098	0.794863	0.283453	0.570335	0.467555	0.307881	0.638899	0.654719	0.505175	0.430563	0.827588	0.453751	0.554525	0.709226	0.367317
786.814	0.531257	0.840553	0.380756	0.282909	0.790985	0.279808	0.566298	0.460584	0.302815	0.639154	0.651271	0.503068	0.42954	0.825466	0.451697	0.55372	0.7063	0.366442
787.779	0.528339	0.835912	0.380268	0.280174	0.78503	0.276386	0.562498	0.453484	0.297814	0.639809	0.647701	0.500409	0.428949	0.822867	0.449055	0.553192	0.703227	0.364993
788.743	0.525625	0.833785	0.380661	0.27838	0.778182	0.273234	0.558936	0.446469	0.293151	0.641153	0.643709	0.498038	0.428821	0.81933	0.445841	0.552861	0.70014	0.362929
789.707	0.523602	0.834573	0.382083	0.277917	0.772464	0.270604	0.555916	0.440024	0.28929	0.643437	0.63973	0.496777	0.42924	0.81543	0.442783	0.552809	0.697386	0.360763
790.671	0.522966	0.838411	0.384685	0.279012	0.769995	0.269008	0.554102	0.435026	0.286754	0.646978	0.63687	0.497248	0.43043	0.81249	0.441184	0.553281	0.695553	0.359389
791.636	0.524491	0.845353	0.388733	0.281778	0.772335	0.269177	0.55448	0.432716	0.286028	0.65223	0.636505	0.499845	0.432818	0.811994	0.442487	0.554691	0.695387	0.359786
792.6	0.528906	0.855688	0.394663	0.286348	0.780179	0.271921	0.558231	0.434481	0.287521	0.659713	0.639875	0.504826	0.437004	0.815112	0.447795	0.557645	0.697638	0.362757
793.564	0.536798	0.870265	0.403038	0.292958	0.793415	0.277931	0.566505	0.44151	0.291605	0.669809	0.647852	0.512404	0.443629	0.822547	0.457549	0.562924	0.702837	0.368789
794.528	0.548496	0.890538	0.414383	0.301866	0.811364	0.28755	0.580129	0.454417	0.298597	0.682534	0.660874	0.522693	0.453161	0.834566	0.471448	0.571277	0.711033	0.377995
795.493	0.56387	0.918065	0.428924	0.313067	0.832935	0.300532	0.599264	0.472897	0.308606	0.697388	0.678837	0.535479	0.465663	0.850978	0.488507	0.583027	0.721555	0.390063
796.457	0.582073	0.953401	0.446266	0.325977	0.856562	0.315854	0.623026	0.495483	0.321254	0.713296	0.700806	0.549927	0.480586	0.870938	0.507182	0.597596	0.732943	0.404151
797.421	0.601334	0.994577	0.465121	0.339265	0.879991	0.331693	0.649183	0.519502	0.335413	0.72865	0.724662	0.564436	0.496665	0.892685	0.525528	0.613265	0.743237	0.418808
798.385	0.619026	1.03581	0.48326	0.351042	0.900276	0.345705	0.674174	0.541447	0.349177	0.741444	0.747037	0.576874	0.511985	0.913544	0.541493	0.627452	0.750646	0.432069
799.35	0.632197	1.06783	0.497875	0.359388	0.91429	0.355606	0.693755	0.55782	0.360231	0.749606	0.763955	0.585231	0.524312	0.930421	0.553316	0.637587	0.754284	0.441846
800.314	0.638508	1.08135	0.506356	0.362981	0.919755	0.359856	0.704273	0.566167	0.366544	0.751529	0.772171	0.588343	0.531666	0.940663	0.559886	0.642123	0.754442	0.446527
801.278	0.637092	1.07259	0.507204	0.36146	0.916138	0.358045	0.703996	0.565702	0.367019	0.746656	0.770432	0.586255	0.532907	0.942753	0.560824	0.640954	0.752128	0.445497
802.242	0.628708	1.04571	0.500529	0.355346	0.9047	0.350829	0.693583	0.557141	0.361732	0.735769	0.759682	0.57993	0.528047	0.936393	0.556259	0.634918	0.748215	0.43926
803.207	0.615055	1.00922	0.487818	0.345675	0.887667	0.339496	0.675383	0.542025	0.351642	0.720695	0.742184	0.570611	0.5181	0.922072	0.546505	0.624898	0.742826	0.429125
804.171	0.59793	0.970849	0.471235	0.333624	0.867186	0.325521	0.652217	0.522085	0.33807	0.703588	0.720391	0.559314	0.504563	0.900763	0.532005	0.611359	0.735364	0.416681
805.135	0.578826	0.935045	0.45292	0.320305	0.844816	0.310283	0.62651	0.498998	0.322302	0.686206	0.696389	0.546741	0.488885	0.874024	0.513548	0.594616	0.725105	0.403354
806.099	0.558976	0.903257	0.434612	0.306689	0.821645	0.294942	0.600066	0.474406	0.305459	0.669598	0.671957	0.533497	0.472192	0.844201	0.492521	0.575449	0.711915	0.390192
807.063	0.539512	0.875242	0.41757	0.293581	0.798672	0.280395	0.574234	0.449926	0.288531	0.654238	0.648754	0.520326	0.455337	0.814226	0.470831	0.555415	0.696576	0.377854
808.028	0.521486	0.850232	0.402626	0.281595	0.776988	0.267248	0.550103	0.427002	0.272411	0.640399	0.628273	0.508128	0.439108	0.786954	0.450462	0.536504	0.680529	0.3667
808.992	0.505735	0.827604	0.390196	0.271132	0.757627	0.255811	0.528534	0.406695	0.257846	0.628427	0.61157	0.497741	0.424374	0.764396	0.432917	0.520421	0.665301	0.356901
809.956	0.492715	0.80712	0.380275	0.262382	0.74126	0.246134	0.510055	0.389543	0.245322	0.618719	0.598997	0.489663	0.412022	0.747264	0.418865	0.507993	0.652006	0.348527
810.92	0.482429	0.788924	0.372483	0.255334	0.728034	0.238071	0.494756	0.375573	0.234977	0.611466	0.590155	0.483914	0.40273	0.734977	0.408141	0.499027	0.641136	0.34159
811.885	0.474506	0.773415	0.366232	0.249804	0.717672	0.231351	0.482299	0.364445	0.226592	0.606405	0.584121	0.480107	0.396723	0.726085	0.400057	0.492611	0.632616	0.33606
812.849	0.468391	0.761008	0.361006	0.24548	0.709765	0.225654	0.472079	0.355626	0.219708	0.602817	0.579821	0.477693	0.393654	0.718936	0.393846	0.487667	0.626018	0.331862
813.813	0.463561	0.751833	0.356611	0.241986	0.704003	0.220692	0.46348	0.348545	0.213811	0.599829	0.576375	0.476228	0.392702	0.712311	0.389022	0.483437	0.6208	0.328867
814.777	0.459668	0.745489	0.35323	0.238998	0.700191	0.216282	0.456125	0.342682	0.208536	0.596862	0.57325	0.475505	0.392853	0.705763	0.385489	0.479656	0.616539	0.3269
815.741	0.456564	0.741053	0.351255	0.236349	0.698062	0.212404	0.45	0.337641	0.203785	0.593932	0.57021	0.475498	0.39325	0.699528	0.38339	0.476395	0.613072	0.325771
816.706	0.454237	0.737425	0.350957	0.23409	0.69711	0.20919	0.445385	0.333199	0.199718	0.591571	0.567169	0.47618	0.393438	0.694165	0.382841	0.473742	0.610534	0.325322
817.67	0.452714	0.733877	0.352237	0.232456	0.696641	0.206827	0.442634	0.329333	0.196607	0.590448	0.564106	0.477371	0.393389	0.69017	0.383729	0.471619	0.609221	0.325474
818.634	0.451997	0.730467	0.354568	0.231761	0.696069	0.205414	0.441889	0.326172	0.194645	0.590922	0.561098	0.478735	0.393339	0.687761	0.385685	0.46983	0.609341	0.326247
819.598	0.452034	0.727988	0.357192	0.232251	0.695214	0.204861	0.442871	0.32388	0.19379	0.592834	0.558396	0.479945	0.393549	0.686872	0.388217	0.468268	0.610724	0.327727
820.563	0.452714	0.727434	0.359456	0.233993	0.694361	0.20488	0.444851	0.322499	0.193742	0.595598	0.556416	0.480886	0.394145	0.687267	0.390884	0.467059	0.612681	0.329986
821.527	0.453869	0.729347	0.36109	0.23681	0.693995	0.205095	0.446843	0.321879	0.194036	0.598537	0.555611	0.481758	0.395092	0.688673	0.393409	0.466492	0.614123	0.332988
822.491	0.455304	0.733435	0.362288	0.240292	0.69442	0.205201	0.447987	0.321719	0.194227	0.601224	0.556249	0.482972	0.3963	0.690879	0.395685	0.466772	0.613995	0.336526
823.455	0.456854	0.738689	0.363573	0.24388	0.69558	0.205075	0.447925	0.321741	0.194054	0.603652	0.558257	0.484924	0.397753	0.693775	0.397728	0.467812	0.611834	0.340268
824.42	0.458466	0.74391	0.365545	0.247037	0.697158	0.204808	0.446987	0.32186	0.193513	0.606169	0.561246	0.487775	0.399593	0.697344	0.399672	0.469268	0.608141	0.343902
825.384	0.460269	0.748334	0.368666	0.249469	0.69887	0.204656	0.44607	0.322277	0.192835	0.609267	0.56475	0.49139	0.402088	0.701628	0.401828	0.470817	0.604289	0.347344
826.348	0.462586	0.751979	0.373148	0.251292	0.700713	0.204986	0.446305	0.323418	0.192388	0.613381	0.568549	0.495458	0.405547	0.706698	0.404731	0.472503	0.601997	0.350874
827.312	0.465868	0.75555	0.378977	0.253041	0.70302	0.20621	0.448694	0.32578	0.192571	0.618776	0.572879	0.499721	0.410224	0.712649	0.40908	0.474839	0.602642	0.355098
828.277	0.470563	0.76006	0.386025	0.25546	0.706356	0.208724	0.453897	0.329761	0.193739	0.625541	0.578359	0.504166	0.416285	0.719623	0.415527	0.478565	0.606781	0.360709
829.241	0.476988	0.766487	0.394199	0.259189	0.711365	0.212823	0.462194	0.335558	0.196154	0.633638	0.58565	0.509061	0.423826	0.727828	0.424408	0.484189	0.614059	0.368163
830.205	0.485237	0.77565	0.403531	0.264519	0.718621	0.21861	0.473565	0.343151	0.199974	0.642952	0.595057	0.514824	0.432913	0.737493	0.43556	0.491649	0.623512	0.377448
831.169	0.495173	0.788247	0.414169	0.27133	0.728479	0.225956	0.48775	0.352336	0.205232	0.653304	0.606314	0.521777	0.443552	0.748743	0.448328	0.500308	0.634056	0.388055
832.134	0.506451	0.804846	0.426231	0.279223	0.740864	0.234506	0.504244	0.362787	0.21182	0.664439	0.618662	0.529913	0.455596	0.761408	0.461766	0.509279	0.644902	0.399182
833.098	0.518557	0.825666	0.439579	0.287718	0.755076	0.243745	0.522235	0.374068	0.219454	0.675994	0.631156	0.538768	0.468615	0.774892	0.474944	0.51786	0.655634	0.410061
834.062	0.530819	0.850154	0.453628	0.296393	0.769742	0.25307	0.540556	0.385626	0.227653	0.687474	0.643026	0.547462	0.481808	0.788186	0.487191	0.525766	0.665954	0.420235
835.026	0.542426	0.876571	0.467285	0.304871	0.783081	0.261838	0.557765	0.39676	0.235752	0.698262	0.653845	0.554942	0.494059	0.80012	0.498151	0.53301	0.675319	0.429605
835.99	0.552472	0.901941	0.479118	0.312702	0.793468	0.269397	0.572347	0.406629	0.242992	0.707649	0.663402	0.560349	0.504151	0.809739	0.507624	0.539511	0.682796	0.438208
836.955	0.560082	0.922686	0.487732	0.319254	0.800004	0.275134	0.582987	0.414351	0.24867	0.7149	0.671412	0.563337	0.511055	0.816586	0.515317	0.544784	0.687332	0.445855
837.919	0.564574	0.935881	0.49221	0.323752	0.802666	0.278561	0.588781	0.419179	0.252295	0.719352	0.677304	0.564117	0.514175	0.820654	0.520681	0.547978	0.688297	0.451879
838.883	0.565602	0.940394	0.492395	0.325483	0.801936	0.279417	0.58933	0.420696	0.253673	0.720558	0.680322	0.563201	0.513425	0.822001	0.52297	0.548303	0.685881	0.455241
839.847	0.563193	0.937041	0.488874	0.324079	0.798218	0.277735	0.584741	0.418913	0.252863	0.718428	0.679873	0.561008	0.509155	0.820369	0.521517	0.545518	0.680988	0.454968
840.812	0.557691	0.927651	0.482666	0.319693	0.791559	0.273797	0.575588	0.414203	0.250055	0.713305	0.67588	0.557611	0.502018	0.81516	0.516072	0.540093	0.674697	0.450702
841.776	0.549628	0.913899	0.474764	0.31296	0.781872	0.268011	0.562837	0.407124	0.245446	0.705863	0.668839	0.552789	0.492842	0.805873	0.507	0.532899	0.667698	0.442959
842.74	0.539611	0.896743	0.465759	0.304757	0.769389	0.260775	0.547681	0.398242	0.239204	0.696831	0.659557	0.546295	0.482521	0.79269	0.495222	0.524681	0.660101	0.432935
843.704	0.528236	0.876592	0.4557	0.295901	0.754941	0.252427	0.531332	0.388048	0.231537	0.686704	0.648774	0.538119	0.471877	0.776716	0.48194	0.515726	0.651677	0.421999
844.668	0.516043	0.853792	0.444276	0.286943	0.739791	0.243282	0.514813	0.376975	0.222789	0.675618	0.636942	0.52857	0.461538	0.75964	0.468304	0.50592	0.642284	0.411246
845.633	0.503505	0.828993	0.43125	0.278128	0.725173	0.233718	0.498833	0.365435	0.213484	0.663489	0.624245	0.518153	0.451854	0.743082	0.455174	0.495098	0.632163	0.401306
846.597	0.491046	0.803185	0.416892	0.269529	0.71184	0.224212	0.483745	0.353813	0.204257	0.650337	0.610815	0.50741	0.442905	0.728059	0.443028	0.483439	0.621915	0.392404
847.561	0.479058	0.777529	0.402141	0.261243	0.699857	0.215285	0.469577	0.342428	0.195694	0.636564	0.596962	0.496839	0.434611	0.714837	0.432017	0.471613	0.612252	0.384543
848.525	0.46789	0.753119	0.388328	0.253535	0.688714	0.207362	0.456126	0.331506	0.188164	0.622977	0.583312	0.486898	0.426887	0.703161	0.422076	0.460618	0.603691	0.377654
849.49	0.457811	0.730789	0.376614	0.246819	0.677667	0.200631	0.443138	0.321213	0.181724	0.610474	0.570735	0.478033	0.419771	0.692658	0.413058	0.45138	0.596396	0.371685
850.454	0.448963	0.711001	0.367466	0.241472	0.666169	0.19497	0.430513	0.311737	0.176155	0.5996	0.560103	0.470612	0.413447	0.683141	0.404808	0.444369	0.590196	0.366618
851.418	0.441336	0.693816	0.360491	0.237601	0.65417	0.190025	0.418464	0.303343	0.171125	0.590227	0.551982	0.464811	0.408149	0.674681	0.397207	0.439406	0.58475	0.36246
852.382	0.434788	0.678974	0.354724	0.234918	0.642163	0.185408	0.4075	0.296355	0.166394	0.581598	0.546382	0.460517	0.404012	0.667465	0.390205	0.435794	0.579757	0.359225
853.347	0.42914	0.666073	0.349236	0.232845	0.630981	0.180942	0.398211	0.291047	0.161947	0.572782	0.542748	0.457363	0.400963	0.661644	0.383875	0.43271	0.575097	0.356909
854.311	0.424288	0.654795	0.343679	0.230807	0.621485	0.176788	0.390983	0.287516	0.157994	0.563295	0.540204	0.454891	0.39874	0.657291	0.378464	0.429655	0.57087	0.355445
855.275	0.420288	0.645069	0.338427	0.228557	0.614299	0.173385	0.385806	0.285615	0.154845	0.553525	0.538005	0.452758	0.397042	0.65447	0.374366	0.426706	0.567318	0.354701
856.239	0.417328	0.637089	0.33424	0.226307	0.609672	0.171211	0.382319	0.284987	0.152736	0.544647	0.535946	0.450863	0.395715	0.653288	0.371976	0.42438	0.564679	0.354527
857.204	0.415617	0.631169	0.331701	0.224584	0.607474	0.170506	0.380064	0.285194	0.151711	0.538036	0.534465	0.449318	0.394868	0.653838	0.371463	0.423195	0.563052	0.354855
858.168	0.415228	0.627525	0.330831	0.223892	0.607288	0.171113	0.378793	0.285856	0.151607	0.534541	0.534321	0.448317	0.394806	0.656033	0.372587	0.423247	0.562351	0.355768
859.132	0.416	0.626082	0.331095	0.224401	0.608534	0.172548	0.378569	0.28674	0.152129	0.534005	0.536045	0.447977	0.395809	0.659485	0.374709	0.424074	0.562361	0.357438
860.096	0.417546	0.626395	0.331748	0.225857	0.610578	0.174224	0.379583	0.287742	0.15296	0.53528	0.539481	0.448278	0.397894	0.663508	0.377006	0.424922	0.562874	0.359948
861.061	0.41935	0.627708	0.332257	0.227714	0.61281	0.175718	0.381801	0.288802	0.153838	0.536722	0.543711	0.449063	0.400689	0.66726	0.378794	0.425201	0.56378	0.363088
862.025	0.420912	0.629115	0.332493	0.229407	0.614688	0.176874	0.384723	0.289825	0.154602	0.536905	0.547397	0.450088	0.40353	0.669929	0.379753	0.424809	0.56506	0.366302
862.989	0.421869	0.629806	0.332636	0.230576	0.615778	0.177744	0.387449	0.290671	0.155202	0.535194	0.549406	0.451082	0.405719	0.670892	0.379939	0.4241	0.566693	0.368879
863.953	0.422083	0.629336	0.332893	0.231166	0.615812	0.178417	0.38907	0.291226	0.155696	0.531869	0.549353	0.451808	0.406849	0.669862	0.37961	0.42358	0.568553	0.370318
864.917	0.421676	0.627821	0.333288	0.23136	0.61475	0.178906	0.389163	0.291519	0.156217	0.527786	0.547774	0.452165	0.406987	0.667039	0.379042	0.423597	0.570422	0.370658
865.882	0.420995	0.625921	0.333658	0.231443	0.61282	0.179171	0.388047	0.291796	0.156902	0.523865	0.545831	0.452269	0.406631	0.663202	0.378449	0.424253	0.572122	0.370528
866.846	0.420532	0.624608	0.333836	0.231688	0.610487	0.17925	0.386616	0.292503	0.157821	0.520754	0.544794	0.452466	0.406462	0.659599	0.37805	0.425556	0.573694	0.370862
867.81	0.420799	0.624801	0.333868	0.232304	0.608334	0.179374	0.38589	0.294159	0.158949	0.518801	0.545595	0.453218	0.407061	0.657583	0.37814	0.427585	0.575465	0.372458
868.774	0.422184	0.627053	0.334092	0.233452	0.60691	0.179956	0.38656	0.297176	0.160217	0.518196	0.548641	0.454886	0.408748	0.658108	0.379077	0.43049	0.577931	0.375631
869.739	0.424837	0.631403	0.334998	0.235245	0.606581	0.181432	0.388783	0.301698	0.161624	0.519093	0.55383	0.457539	0.411579	0.661342	0.381158	0.434304	0.581493	0.380124
870.703	0.428621	0.637428	0.336966	0.237715	0.607469	0.184049	0.392257	0.307524	0.163304	0.521533	0.560674	0.460873	0.415444	0.666615	0.384478	0.438754	0.586196	0.385278
871.667	0.433146	0.64441	0.340015	0.240744	0.6095	0.187723	0.396468	0.314139	0.165481	0.52524	0.568425	0.46432	0.420153	0.672757	0.388872	0.443272	0.591616	0.390341
872.631	0.437879	0.651521	0.343718	0.244029	0.612499	0.192047	0.400946	0.320843	0.168308	0.529465	0.576197	0.467277	0.425454	0.678644	0.393977	0.447242	0.597011	0.394761
873.596	0.442282	0.657941	0.347324	0.247119	0.616266	0.196444	0.405377	0.326918	0.171696	0.533084	0.583101	0.469337	0.430979	0.683609	0.399351	0.450299	0.601655	0.398294
874.56	0.445924	0.662931	0.350038	0.249545	0.620549	0.200379	0.409558	0.331781	0.175266	0.535008	0.588415	0.470398	0.436248	0.687475	0.404562	0.452447	0.605182	0.400933
875.524	0.448548	0.665947	0.351318	0.250992	0.624945	0.203512	0.413274	0.335106	0.178482	0.534717	0.591753	0.470625	0.440766	0.690284	0.409204	0.453908	0.607737	0.402744
876.488	0.450095	0.666823	0.351059	0.251428	0.628834	0.205742	0.416234	0.336882	0.180905	0.532571	0.593169	0.470344	0.444205	0.692038	0.41291	0.454885	0.609822	0.403772
877.452	0.450714	0.665949	0.349594	0.251121	0.631483	0.207146	0.418146	0.337421	0.18241	0.529647	0.593136	0.469946	0.44655	0.692698	0.415402	0.455451	0.611953	0.40409
878.417	0.450734	0.664258	0.347551	0.250539	0.63235	0.207905	0.418887	0.337285	0.183235	0.527187	0.592405	0.469834	0.448076	0.692385	0.416631	0.455656	0.614349	0.403938
879.381	0.450601	0.662939	0.345653	0.250181	0.631433	0.208261	0.418662	0.33714	0.183845	0.525982	0.5918	0.470377	0.449176	0.691523	0.416876	0.455708	0.616866	0.403794
880.345	0.450778	0.662995	0.34453	0.250419	0.629416	0.208514	0.417997	0.337573	0.184718	0.526063	0.592026	0.471828	0.450172	0.690745	0.416725	0.456019	0.619212	0.40427
881.309	0.451616	0.664867	0.344592	0.251399	0.627462	0.209007	0.41757	0.338947	0.186175	0.526839	0.593515	0.474221	0.451239	0.690613	0.416879	0.457047	0.621268	0.405835
882.274	0.453269	0.668336	0.34595	0.253027	0.626733	0.210066	0.417938	0.341366	0.188317	0.527575	0.596346	0.477316	0.452482	0.691412	0.417887	0.45903	0.623267	0.40852
883.238	0.455668	0.672734	0.348408	0.255035	0.627903	0.211886	0.419327	0.344745	0.191056	0.527886	0.60025	0.480649	0.454057	0.693148	0.419945	0.461835	0.625668	0.411825
884.202	0.458572	0.677332	0.35153	0.257103	0.630897	0.214449	0.421573	0.348919	0.194177	0.527938	0.604711	0.483685	0.456191	0.695681	0.422841	0.465002	0.628808	0.414887
885.166	0.461638	0.681639	0.354767	0.258965	0.634946	0.217501	0.424218	0.353699	0.197387	0.528222	0.609146	0.486005	0.459046	0.698808	0.426064	0.467957	0.632599	0.416873
886.131	0.464483	0.685431	0.357591	0.260467	0.63891	0.220624	0.426697	0.358819	0.200365	0.529106	0.613082	0.487412	0.462517	0.702171	0.428983	0.470217	0.636488	0.417324
887.095	0.466722	0.688531	0.359584	0.261539	0.641689	0.223354	0.428496	0.363837	0.202805	0.530497	0.61623	0.487921	0.466128	0.705124	0.431034	0.471487	0.639738	0.416288
888.059	0.468004	0.69058	0.360447	0.262113	0.642572	0.225279	0.429241	0.368111	0.204464	0.531809	0.618412	0.487658	0.469135	0.706767	0.43184	0.471658	0.641832	0.414152
889.023	0.468059	0.691018	0.359981	0.262069	0.641377	0.226105	0.428714	0.370928	0.205204	0.532239	0.619407	0.486751	0.470802	0.706284	0.431261	0.47077	0.64272	0.411372
889.987	0.466783	0.689365	0.358081	0.261254	0.638395	0.225685	0.426858	0.371764	0.205013	0.531157	0.61888	0.485275	0.470734	0.703399	0.429394	0.469006	0.642762	0.408283
890.952	0.464314	0.68561	0.354803	0.259585	0.634228	0.224058	0.423812	0.370538	0.204017	0.528376	0.616517	0.483294	0.469049	0.698637	0.426536	0.466721	0.642462	0.405087
891.916	0.46106	0.680416	0.350447	0.257179	0.629615	0.221502	0.419976	0.367717	0.202507	0.524186	0.612331	0.480933	0.46634	0.693134	0.423139	0.464429	0.642209	0.401959
892.88	0.457657	0.674992	0.345588	0.254428	0.625308	0.218565	0.416042	0.364218	0.200939	0.519219	0.606967	0.478474	0.463446	0.688138	0.41975	0.46274	0.642216	0.399136
893.844	0.454857	0.67071	0.341014	0.251967	0.621976	0.216011	0.412934	0.361178	0.199911	0.514282	0.60174	0.476396	0.461187	0.684529	0.416958	0.462226	0.642625	0.39693
894.809	0.453379	0.668696	0.337557	0.250514	0.620125	0.21465	0.411619	0.359701	0.200051	0.510219	0.59832	0.475326	0.460163	0.682622	0.415325	0.463274	0.643621	0.395664
895.773	0.453738	0.669571	0.335886	0.250651	0.620006	0.215101	0.41283	0.360615	0.201842	0.507785	0.598167	0.475882	0.460663	0.682283	0.415295	0.465956	0.645412	0.395596
896.737	0.456099	0.673387	0.336332	0.252592	0.621561	0.217565	0.416785	0.364276	0.20544	0.507483	0.601962	0.478426	0.462667	0.683219	0.417079	0.469956	0.648093	0.396855
897.701	0.460185	0.679671	0.338775	0.256037	0.62442	0.221724	0.422997	0.370408	0.210561	0.509355	0.609271	0.482827	0.465888	0.685182	0.420548	0.474615	0.651493	0.399367
898.666	0.465277	0.687494	0.342624	0.260193	0.627976	0.22681	0.43029	0.378071	0.2165	0.512844	0.618577	0.488348	0.469817	0.687952	0.425166	0.479098	0.655165	0.40278
899.63	0.470344	0.695544	0.346901	0.263981	0.631526	0.231822	0.437064	0.385823	0.222288	0.516845	0.627689	0.493776	0.473765	0.691152	0.430046	0.482662	0.658556	0.406407
900.594	0.474298	0.702279	0.35045	0.266399	0.634438	0.235812	0.441773	0.392129	0.226955	0.519998	0.634417	0.497803	0.476939	0.694098	0.434134	0.484901	0.661238	0.4093
901.558	0.476312	0.706258	0.352241	0.266882	0.636289	0.238136	0.443445	0.395875	0.229816	0.521162	0.637271	0.499524	0.478611	0.695867	0.436509	0.485849	0.663075	0.410501
902.523	0.476091	0.706601	0.351706	0.265488	0.636935	0.238594	0.442004	0.396757	0.230687	0.519857	0.635895	0.498806	0.478375	0.695647	0.436679	0.485867	0.664241	0.409416
903.487	0.47397	0.703387	0.348945	0.262817	0.636501	0.237452	0.43826	0.395341	0.229958	0.516435	0.631074	0.496337	0.476368	0.693176	0.434758	0.485432	0.665113	0.406133
904.451	0.470793	0.697701	0.344705	0.259724	0.635301	0.235339	0.433558	0.392765	0.228473	0.511897	0.624385	0.493319	0.473321	0.688995	0.43143	0.484945	0.666142	0.401477
905.415	0.46763	0.69127	0.340107	0.257001	0.633739	0.233073	0.429317	0.390294	0.227264	0.507461	0.617702	0.490982	0.47033	0.684305	0.427719	0.484684	0.667743	0.396726
906.38	0.465447	0.685873	0.336251	0.255181	0.632221	0.231442	0.426639	0.388955	0.227209	0.504112	0.612725	0.490168	0.468446	0.68047	0.424685	0.484878	0.670209	0.393132
907.344	0.46485	0.682836	0.333886	0.254489	0.631099	0.230999	0.426104	0.389361	0.228785	0.502341	0.610633	0.49113	0.46828	0.67846	0.423132	0.48578	0.673652	0.391481
908.308	0.46598	0.682784	0.333253	0.254902	0.630642	0.231931	0.427736	0.391693	0.231964	0.502127	0.611853	0.493568	0.469816	0.678504	0.42343	0.487646	0.677949	0.39187
909.272	0.46854	0.685643	0.334112	0.256215	0.631004	0.23403	0.431075	0.395737	0.236303	0.503091	0.615979	0.496847	0.472491	0.680119	0.42545	0.490593	0.682746	0.393744
910.236	0.471926	0.690794	0.335906	0.258083	0.632198	0.236788	0.435305	0.400953	0.241147	0.504716	0.62187	0.500254	0.475495	0.682445	0.428613	0.494449	0.687555	0.396164
911.201	0.475432	0.697284	0.337975	0.260074	0.634086	0.239596	0.439449	0.406587	0.245857	0.506524	0.627976	0.503211	0.478125	0.684698	0.432075	0.498712	0.691921	0.398191
912.165	0.478477	0.704091	0.339766	0.26178	0.636414	0.241971	0.442646	0.411882	0.249978	0.508176	0.632881	0.505389	0.48005	0.686492	0.435013	0.502711	0.695617	0.399251
913.129	0.480788	0.710423	0.340985	0.262967	0.638903	0.24374	0.444455	0.416335	0.25332	0.509508	0.635852	0.506715	0.481388	0.687877	0.436955	0.505889	0.698748	0.399333
914.093	0.482467	0.715964	0.34166	0.263687	0.641347	0.245067	0.445047	0.419892	0.255954	0.510542	0.63709	0.507315	0.482566	0.689134	0.43799	0.508068	0.701699	0.398917
915.058	0.483899	0.720933	0.342076	0.264245	0.643671	0.246331	0.445129	0.422909	0.258155	0.511447	0.637504	0.507449	0.484071	0.69053	0.438706	0.509499	0.704941	0.39869
916.022	0.485525	0.72582	0.342601	0.265016	0.645907	0.247893	0.445593	0.42589	0.260296	0.512454	0.638136	0.507427	0.486187	0.692186	0.439867	0.510682	0.708796	0.399176
916.986	0.487585	0.730923	0.343468	0.266205	0.648078	0.249881	0.447054	0.429139	0.262694	0.513699	0.639588	0.507527	0.48883	0.694083	0.441972	0.512067	0.713266	0.400467
917.95	0.489944	0.735924	0.344612	0.267704	0.650076	0.252079	0.449511	0.432513	0.265441	0.515052	0.64174	0.507894	0.491534	0.69609	0.444922	0.513797	0.717992	0.402165
918.914	0.492093	0.73982	0.345636	0.269104	0.651601	0.253983	0.452305	0.435429	0.268289	0.51605	0.64385	0.508463	0.493623	0.697937	0.447971	0.515633	0.722349	0.403541
919.879	0.493334	0.74132	0.345943	0.269871	0.652206	0.255	0.454404	0.43711	0.270695	0.516023	0.644953	0.508949	0.494495	0.699172	0.449995	0.517073	0.72563	0.403845
920.843	0.493073	0.739535	0.344975	0.269581	0.65145	0.254687	0.454859	0.436936	0.272037	0.514396	0.644318	0.508954	0.493875	0.699205	0.449969	0.517587	0.727261	0.402614
921.807	0.491074	0.734489	0.342438	0.268079	0.649079	0.252939	0.453188	0.434728	0.271925	0.511011	0.641751	0.508141	0.491906	0.697523	0.447406	0.516856	0.726965	0.399826
922.771	0.487556	0.727126	0.338419	0.265518	0.645172	0.250008	0.449508	0.430831	0.27041	0.506268	0.637616	0.506415	0.489015	0.693974	0.442538	0.514907	0.72486	0.395866
923.736	0.483096	0.718816	0.333336	0.262274	0.640169	0.246397	0.444391	0.425991	0.267979	0.500979	0.632647	0.503986	0.485691	0.68892	0.436169	0.512097	0.721448	0.391341
924.7	0.478416	0.710776	0.327806	0.258818	0.634774	0.242678	0.438625	0.421109	0.265326	0.496036	0.627694	0.501286	0.482316	0.683125	0.429333	0.508998	0.717509	0.38687
925.664	0.474173	0.703748	0.322474	0.255592	0.629773	0.239339	0.433005	0.417001	0.263077	0.49208	0.623501	0.498782	0.479132	0.677416	0.422964	0.506234	0.713885	0.382938
926.628	0.470815	0.69803	0.317884	0.252921	0.625828	0.236697	0.428215	0.414219	0.261599	0.489342	0.620554	0.496785	0.476316	0.67236	0.41769	0.504338	0.711244	0.379826
927.593	0.468542	0.693711	0.314386	0.250976	0.623319	0.234883	0.424754	0.412977	0.260983	0.487699	0.619	0.495361	0.474047	0.668153	0.413798	0.503636	0.709892	0.377635
928.557	0.467335	0.690853	0.312091	0.249773	0.622298	0.233867	0.422853	0.41317	0.261149	0.486845	0.61863	0.49437	0.472492	0.664744	0.411292	0.504185	0.709744	0.376333
929.521	0.467015	0.6895	0.310857	0.249191	0.622526	0.233493	0.422418	0.414459	0.261961	0.486463	0.618952	0.493605	0.471721	0.662069	0.409999	0.505771	0.710453	0.37581
930.485	0.467309	0.689551	0.310342	0.249011	0.623597	0.233521	0.423048	0.416381	0.263273	0.486284	0.619358	0.492939	0.471626	0.660177	0.409642	0.507975	0.711629	0.3759
931.449	0.467909	0.690635	0.310105	0.248975	0.62506	0.233678	0.424167	0.418456	0.264902	0.486071	0.61934	0.4924	0.471939	0.659153	0.409889	0.510308	0.713	0.376372
932.414	0.468522	0.692145	0.30974	0.248849	0.626512	0.233728	0.425227	0.420265	0.266599	0.485618	0.618674	0.492138	0.472336	0.658916	0.410379	0.512382	0.714439	0.376924
933.378	0.468921	0.693413	0.308993	0.248492	0.627634	0.233523	0.425875	0.421507	0.268075	0.4848	0.61747	0.492313	0.472577	0.659093	0.410766	0.514028	0.715875	0.377222
934.342	0.468974	0.693943	0.307801	0.247888	0.628202	0.23303	0.425998	0.422026	0.269093	0.483664	0.616056	0.492952	0.47257	0.659078	0.410764	0.515312	0.717186	0.376988
935.307	0.468647	0.693546	0.306241	0.247135	0.628088	0.232302	0.425632	0.42181	0.269566	0.482446	0.614767	0.493878	0.472348	0.658307	0.410203	0.516419	0.718198	0.376113
936.271	0.467988	0.692326	0.304448	0.246378	0.627293	0.231411	0.424848	0.420981	0.269597	0.481454	0.613762	0.494735	0.471961	0.656551	0.409054	0.517503	0.718778	0.374711
937.235	0.46709	0.690562	0.302552	0.245721	0.625981	0.230408	0.423703	0.419767	0.269424	0.480874	0.61298	0.49512	0.471397	0.654039	0.407412	0.518588	0.718929	0.373075
938.199	0.466066	0.688577	0.30066	0.24518	0.624469	0.229319	0.422282	0.418461	0.269313	0.480624	0.612248	0.494756	0.470579	0.651301	0.405429	0.51959	0.718791	0.371541
939.163	0.465019	0.686666	0.298875	0.24469	0.623144	0.228172	0.420748	0.417367	0.269444	0.480375	0.611446	0.493603	0.469432	0.648844	0.403255	0.520415	0.718525	0.370318
940.128	0.464026	0.685059	0.297291	0.244166	0.622324	0.227024	0.419325	0.416719	0.26985	0.479762	0.610601	0.491851	0.467974	0.646863	0.400989	0.521052	0.718181	0.369408
941.092	0.463114	0.683891	0.295945	0.243556	0.622111	0.225944	0.418171	0.416606	0.270415	0.478618	0.609822	0.489796	0.466346	0.645164	0.398683	0.52158	0.717663	0.368633
942.056	0.462246	0.68315	0.294766	0.242852	0.622331	0.224956	0.417258	0.41691	0.270921	0.477082	0.60914	0.487712	0.464758	0.64333	0.396363	0.522081	0.716801	0.367765
943.02	0.461318	0.682638	0.293564	0.242052	0.622601	0.223986	0.416347	0.417323	0.271123	0.475481	0.608385	0.485772	0.463375	0.641011	0.394058	0.52255	0.715483	0.36666
943.985	0.460207	0.681994	0.292112	0.24113	0.622502	0.222876	0.415121	0.417459	0.270828	0.474085	0.607234	0.484065	0.462227	0.638166	0.391811	0.522882	0.713708	0.365326
944.949	0.45883	0.680816	0.290279	0.240039	0.621776	0.221457	0.413389	0.417019	0.269961	0.472923	0.605413	0.482652	0.461203	0.635097	0.389668	0.52297	0.71156	0.36389
945.913	0.457201	0.678827	0.288125	0.238773	0.620442	0.21966	0.411229	0.41593	0.268586	0.47178	0.602905	0.481602	0.46014	0.632278	0.387658	0.522825	0.70915	0.362503
946.877	0.45545	0.676027	0.285902	0.237417	0.618772	0.21758	0.408962	0.414378	0.266903	0.470379	0.600004	0.480969	0.458957	0.630099	0.385787	0.52264	0.706608	0.36126
947.841	0.453781	0.672715	0.283941	0.236152	0.617159	0.215456	0.406985	0.412712	0.26519	0.468587	0.597155	0.480744	0.457742	0.62867	0.384051	0.522713	0.704133	0.360168
948.806	0.452389	0.669386	0.282489	0.235169	0.615946	0.213574	0.405564	0.411275	0.263723	0.466514	0.594693	0.480831	0.456711	0.627807	0.382442	0.523295	0.702019	0.35918
949.77	0.451384	0.666534	0.281599	0.234568	0.615311	0.212149	0.404726	0.410261	0.262699	0.464437	0.592665	0.481074	0.456073	0.627155	0.380967	0.524462	0.700579	0.358261
950.734	0.450752	0.664479	0.28112	0.2343	0.615242	0.211254	0.404291	0.40968	0.262171	0.46262	0.590872	0.48133	0.45588	0.626397	0.379635	0.52608	0.699989	0.357444
951.698	0.450394	0.663287	0.280793	0.234194	0.615597	0.210825	0.404012	0.40942	0.262053	0.461192	0.589074	0.481525	0.455971	0.625389	0.378448	0.527915	0.700158	0.35684
952.663	0.450191	0.662812	0.280396	0.234078	0.616206	0.210725	0.403719	0.409365	0.262176	0.46013	0.587233	0.481653	0.456064	0.624187	0.377383	0.529774	0.700742	0.356608
953.627	0.450081	0.662822	0.279844	0.233881	0.616955	0.210826	0.403398	0.40949	0.262389	0.45934	0.585591	0.481738	0.45594	0.622955	0.376399	0.53161	0.701325	0.356881
954.591	0.450086	0.663109	0.279217	0.233681	0.617819	0.211057	0.403164	0.409871	0.262644	0.458746	0.584543	0.481791	0.455603	0.621876	0.375475	0.533506	0.701655	0.3577
955.555	0.450289	0.663558	0.278693	0.233642	0.618846	0.21141	0.403181	0.41063	0.26302	0.458328	0.5844	0.481805	0.455303	0.621103	0.374661	0.535585	0.701769	0.358982
956.52	0.45079	0.664151	0.278449	0.23392	0.620093	0.211914	0.403582	0.411848	0.26366	0.458097	0.585208	0.481788	0.455404	0.620789	0.374111	0.537921	0.701925	0.360569
957.484	0.451658	0.66495	0.278581	0.234584	0.621583	0.212607	0.404446	0.413518	0.264676	0.458071	0.586743	0.481797	0.456191	0.621117	0.37407	0.540533	0.702402	0.362321
958.448	0.452934	0.66611	0.279099	0.235622	0.623312	0.213524	0.40582	0.415551	0.26609	0.458278	0.588671	0.481957	0.457743	0.622294	0.374805	0.54346	0.703327	0.364223
959.412	0.454652	0.667897	0.279967	0.236992	0.625301	0.214708	0.407766	0.417843	0.267843	0.458787	0.590761	0.48244	0.459924	0.624463	0.376495	0.546832	0.704653	0.366407
960.376	0.456856	0.67067	0.281177	0.238677	0.627657	0.216213	0.410378	0.420345	0.269874	0.459707	0.59299	0.483423	0.462493	0.627605	0.379141	0.550866	0.706273	0.36907
961.341	0.459586	0.674754	0.282767	0.24068	0.630566	0.218093	0.413735	0.423087	0.27218	0.461145	0.595484	0.485029	0.465217	0.631486	0.382529	0.555743	0.708155	0.372311
962.305	0.462804	0.68023	0.284775	0.24296	0.634204	0.220352	0.417812	0.426125	0.274791	0.463112	0.598332	0.487264	0.46793	0.635689	0.386277	0.561445	0.710365	0.375999
963.269	0.466333	0.68674	0.287158	0.245364	0.638594	0.222892	0.422396	0.429448	0.277678	0.465463	0.601426	0.489967	0.470504	0.63974	0.389931	0.567645	0.712957	0.379754
964.234	0.469841	0.693434	0.289724	0.247618	0.643506	0.225492	0.427077	0.432892	0.280658	0.467898	0.604428	0.492797	0.472796	0.643242	0.393077	0.573752	0.715814	0.383094
965.198	0.472921	0.699187	0.292157	0.249412	0.64848	0.227851	0.431339	0.436152	0.283403	0.470059	0.606933	0.495307	0.474619	0.64599	0.395432	0.579105	0.718575	0.38566
966.162	0.475242	0.703039	0.294129	0.250551	0.652977	0.229693	0.434737	0.4389	0.285583	0.471665	0.6087	0.497086	0.475792	0.647995	0.396878	0.583246	0.720731	0.387405
967.126	0.476704	0.704663	0.295448	0.251073	0.656606	0.230895	0.437072	0.44096	0.287069	0.472631	0.609837	0.497931	0.476243	0.64947	0.397483	0.58612	0.721855	0.38862
968.09	0.47752	0.704598	0.296164	0.251277	0.659271	0.231564	0.438487	0.442449	0.288054	0.47312	0.610784	0.497958	0.4761	0.650759	0.397491	0.588121	0.721853	0.389792
969.055	0.478147	0.704061	0.296561	0.251614	0.661199	0.232019	0.439424	0.443777	0.288997	0.473508	0.612123	0.497567	0.475715	0.652251	0.397291	0.589941	0.72108	0.391377
970.019	0.479127	0.704448	0.297046	0.252518	0.662834	0.232672	0.440475	0.445493	0.29041	0.474278	0.61431	0.497279	0.475583	0.654276	0.397348	0.592314	0.720235	0.393635
970.983	0.48088	0.706771	0.29799	0.254237	0.664675	0.23387	0.442183	0.44807	0.292612	0.475865	0.617492	0.497525	0.476177	0.657	0.398083	0.595747	0.720084	0.396574
971.947	0.483568	0.711299	0.299603	0.256752	0.667137	0.235759	0.444882	0.451718	0.295585	0.478508	0.621489	0.498494	0.477757	0.660392	0.399753	0.60035	0.721146	0.400031
972.912	0.487056	0.717518	0.301887	0.259805	0.670448	0.23823	0.448601	0.456314	0.299012	0.482145	0.625925	0.500106	0.480239	0.664259	0.402367	0.605819	0.723486	0.403783
973.876	0.49099	0.7244	0.304677	0.263014	0.674596	0.24097	0.453073	0.461477	0.302445	0.486417	0.63042	0.50212	0.483204	0.668367	0.405697	0.611601	0.726712	0.407637
974.84	0.494956	0.730857	0.307734	0.266028	0.679328	0.243594	0.457852	0.466721	0.305531	0.490789	0.634742	0.504284	0.486076	0.672554	0.409382	0.617156	0.730167	0.411455
975.804	0.498643	0.736194	0.310847	0.268649	0.684236	0.245816	0.46249	0.47163	0.308155	0.494766	0.638847	0.50646	0.48841	0.676777	0.413081	0.622212	0.733225	0.415141
976.769	0.501952	0.740331	0.313907	0.270883	0.688927	0.247579	0.466731	0.47597	0.310456	0.498103	0.642825	0.508655	0.49013	0.68106	0.416596	0.626861	0.73553	0.418637
977.733	0.504985	0.743692	0.316912	0.272899	0.693211	0.249077	0.470593	0.479721	0.312716	0.50089	0.646792	0.510943	0.491565	0.685387	0.419903	0.631439	0.737071	0.421934
978.697	0.507937	0.746854	0.319907	0.274924	0.697176	0.250647	0.474287	0.483012	0.315183	0.503467	0.65077	0.513346	0.49322	0.689644	0.423079	0.636262	0.738068	0.425081
979.661	0.51093	0.750139	0.322892	0.277108	0.701074	0.252569	0.478	0.486014	0.317907	0.5062	0.654623	0.51573	0.495421	0.693634	0.426177	0.641381	0.738782	0.42816
980.625	0.513901	0.753419	0.325755	0.279433	0.705078	0.254879	0.481677	0.488838	0.320681	0.509254	0.658072	0.517811	0.498057	0.697163	0.429113	0.646509	0.739359	0.431215
981.59	0.516602	0.756207	0.328276	0.281711	0.709073	0.257313	0.484971	0.491482	0.32311	0.512489	0.660814	0.519266	0.500612	0.700123	0.431662	0.65115	0.739784	0.434191
982.554	0.518739	0.758009	0.330223	0.283662	0.712669	0.259428	0.487425	0.493865	0.324795	0.515549	0.6627	0.519917	0.502494	0.702525	0.433553	0.654858	0.739937	0.436946
983.518	0.52016	0.758706	0.331487	0.28507	0.715439	0.260851	0.488782	0.495913	0.325554	0.518075	0.663882	0.519867	0.503452	0.704493	0.434643	0.657476	0.739684	0.439338
984.482	0.520992	0.758715	0.332186	0.285911	0.717239	0.261512	0.489239	0.49766	0.325542	0.519933	0.664826	0.519498	0.50379	0.706241	0.435052	0.659222	0.738964	0.441341
985.447	0.521623	0.758827	0.332654	0.286397	0.718356	0.2617	0.48943	0.499282	0.325207	0.521306	0.666132	0.519311	0.504207	0.708063	0.435179	0.660596	0.73784	0.443107
986.411	0.522523	0.759805	0.333333	0.286889	0.719367	0.261909	0.490131	0.501039	0.325083	0.522613	0.668251	0.519695	0.505356	0.710279	0.435553	0.662182	0.736507	0.444904
987.375	0.524022	0.761997	0.334589	0.287728	0.720802	0.262557	0.491882	0.503145	0.325544	0.524298	0.671257	0.520761	0.50743	0.713135	0.436595	0.66444	0.735242	0.446968
988.339	0.526151	0.765181	0.336571	0.28907	0.722864	0.263781	0.494726	0.505639	0.326636	0.526619	0.674801	0.522335	0.510043	0.716665	0.43841	0.667558	0.734303	0.449365
989.303	0.528653	0.768715	0.339155	0.29081	0.725382	0.26541	0.498232	0.508338	0.328083	0.529555	0.678299	0.524096	0.512475	0.720625	0.440744	0.671416	0.7338	0.451961
990.268	0.531126	0.771868	0.342014	0.292648	0.728015	0.267109	0.501737	0.510902	0.329427	0.53285	0.681222	0.525757	0.514125	0.72455	0.443122	0.675638	0.733632	0.454519
991.232	0.533217	0.774128	0.344749	0.294245	0.730503	0.268583	0.504658	0.512969	0.330234	0.53616	0.683332	0.52716	0.514838	0.727948	0.445087	0.67973	0.733526	0.456844
992.196	0.534746	0.775323	0.347035	0.295373	0.732774	0.269684	0.50669	0.514303	0.330248	0.539183	0.684711	0.528239	0.514922	0.730509	0.446405	0.683237	0.733181	0.458866
993.16	0.535704	0.775529	0.348706	0.295997	0.734853	0.270391	0.50783	0.514854	0.329437	0.54172	0.685615	0.528925	0.51487	0.73222	0.44711	0.685866	0.732425	0.46062
994.125	0.53618	0.774895	0.349763	0.296227	0.736686	0.270729	0.508264	0.514753	0.327957	0.543672	0.686277	0.529114	0.515027	0.73333	0.447395	0.687536	0.731286	0.462151
995.089	0.536286	0.773546	0.350325	0.296224	0.738085	0.270716	0.508246	0.514235	0.326073	0.545004	0.686802	0.528747	0.515446	0.73422	0.447455	0.688342	0.729936	0.463456
996.053	0.536144	0.771634	0.350576	0.296124	0.738872	0.270405	0.508038	0.513578	0.324091	0.54575	0.687218	0.527948	0.515977	0.73529	0.447391	0.688493	0.728555	0.464514
997.017	0.535936	0.769461	0.350742	0.296027	0.739113	0.269963	0.507912	0.51307	0.322316	0.546051	0.687608	0.52708	0.516494	0.736901	0.447256	0.688273	0.72724	0.465398
997.982	0.535925	0.767543	0.351079	0.296046	0.739233	0.269689	0.508149	0.512995	0.321019	0.54619	0.688219	0.526628	0.517058	0.739351	0.447147	0.688026	0.726014	0.46634
998.946	0.536418	0.76652	0.351855	0.296336	0.739856	0.269924	0.508998	0.513598	0.320387	0.546548	0.689428	0.526967	0.517901	0.742802	0.447266	0.688145	0.724891	0.467686
999.91	0.537635	0.766908	0.353266	0.29705	0.741455	0.270881	0.510597	0.515017	0.320467	0.547484	0.691597	0.528144	0.519252	0.747177	0.447854	0.688994	0.723926	0.469718
1000.87	0.539578	0.768832	0.35536	0.298246	0.7441	0.272502	0.512933	0.517206	0.321115	0.549237	0.694837	0.529868	0.521088	0.752138	0.449076	0.690695	0.723143	0.472454
1001.84	0.541976	0.771856	0.35792	0.299774	0.747244	0.274452	0.515743	0.51992	0.322045	0.551633	0.698944	0.531562	0.523235	0.75704	0.450844	0.693266	0.722513	0.475603
1002.8	0.544386	0.775117	0.36058	0.30133	0.750152	0.276266	0.518677	0.522783	0.32289	0.554304	0.703352	0.532757	0.525316	0.761293	0.452896	0.69636	0.721855	0.478638
1003.77	0.546396	0.77766	0.362978	0.302592	0.752314	0.277566	0.521412	0.525428	0.323351	0.556787	0.70736	0.533307	0.527002	0.764615	0.454929	0.699449	0.720919	0.481056
1004.73	0.547823	0.778886	0.364945	0.303407	0.753763	0.278247	0.523782	0.527653	0.323321	0.558732	0.71045	0.533428	0.528212	0.767171	0.45679	0.702028	0.71955	0.482628
1005.7	0.548814	0.778876	0.366613	0.303895	0.755069	0.278508	0.525858	0.529493	0.322946	0.560049	0.712575	0.533547	0.529184	0.769477	0.458585	0.70383	0.717824	0.483517
1006.66	0.549769	0.778378	0.368352	0.304403	0.756996	0.278744	0.527919	0.531179	0.322569	0.56093	0.714226	0.534073	0.530374	0.772127	0.460611	0.704911	0.71607	0.484209
1007.62	0.551152	0.77847	0.370581	0.305323	0.760068	0.279363	0.530329	0.533037	0.322592	0.56174	0.716239	0.535222	0.532231	0.77555	0.463181	0.705597	0.714748	0.485307
1008.59	0.553301	0.780084	0.373572	0.306903	0.764315	0.280634	0.533393	0.535369	0.32332	0.56286	0.719428	0.536985	0.534991	0.779925	0.466443	0.706321	0.714269	0.487306
1009.55	0.556323	0.783646	0.377362	0.309168	0.769312	0.282613	0.537247	0.538385	0.32485	0.564569	0.724223	0.539208	0.53857	0.78526	0.470313	0.707458	0.71486	0.490446
1010.52	0.560105	0.788974	0.38179	0.311974	0.774459	0.285186	0.541839	0.542172	0.327062	0.567011	0.730497	0.541706	0.542632	0.791528	0.474548	0.709213	0.716522	0.494665
1011.48	0.564409	0.795448	0.386618	0.315124	0.779308	0.288146	0.546987	0.546693	0.329698	0.570209	0.737657	0.544352	0.546773	0.798715	0.478891	0.711624	0.719078	0.499639
1012.45	0.568983	0.802321	0.391625	0.318465	0.783739	0.291292	0.552477	0.55179	0.332482	0.574093	0.744922	0.547086	0.550731	0.806754	0.4832	0.714613	0.722242	0.504871
1013.41	0.573621	0.809027	0.396647	0.321897	0.787924	0.294485	0.558131	0.557207	0.335223	0.578502	0.751668	0.549896	0.554476	0.815411	0.487472	0.718064	0.725689	0.509831
1014.37	0.57819	0.815328	0.401556	0.325326	0.792151	0.29766	0.563831	0.562655	0.337858	0.58319	0.757644	0.55277	0.558151	0.824232	0.491783	0.721869	0.729114	0.514112
1015.34	0.582622	0.821283	0.406264	0.328642	0.796658	0.300809	0.56951	0.567911	0.340423	0.587871	0.762972	0.55569	0.56191	0.83264	0.496208	0.725924	0.732282	0.517574
1016.3	0.586907	0.827102	0.410759	0.331766	0.801568	0.303953	0.575152	0.572907	0.342988	0.592312	0.767993	0.558631	0.565797	0.840132	0.500788	0.730105	0.735076	0.520398
1017.27	0.591106	0.833016	0.415154	0.334731	0.806914	0.307122	0.580809	0.577757	0.345612	0.596456	0.773071	0.561589	0.569748	0.846475	0.505552	0.734256	0.737521	0.523016
1018.23	0.595345	0.839226	0.419687	0.337721	0.812686	0.310356	0.58661	0.582698	0.348326	0.600474	0.778493	0.564597	0.573718	0.8518	0.510557	0.738212	0.73977	0.525933
1019.19	0.599797	0.84593	0.424635	0.341003	0.818845	0.313702	0.592722	0.587964	0.351159	0.604703	0.784459	0.56774	0.5778	0.856555	0.515899	0.741852	0.742059	0.529523
1020.16	0.604631	0.853357	0.430205	0.344779	0.825313	0.317218	0.599279	0.593684	0.354164	0.609482	0.791116	0.571139	0.582246	0.861379	0.521667	0.745149	0.744648	0.533909
1021.12	0.609975	0.861751	0.436451	0.34908	0.831993	0.320977	0.606327	0.599857	0.357439	0.614993	0.798576	0.574932	0.587357	0.866964	0.527893	0.7482	0.747788	0.538992
1022.09	0.615905	0.871304	0.443312	0.35377	0.838844	0.325071	0.613854	0.606422	0.361124	0.621212	0.806909	0.579238	0.593331	0.873934	0.534556	0.751226	0.751705	0.544581
1023.05	0.622486	0.882083	0.450709	0.358672	0.845972	0.329626	0.621883	0.613376	0.365394	0.627987	0.816155	0.584128	0.600192	0.882733	0.541639	0.754564	0.756582	0.550559
1024.02	0.629793	0.894006	0.458641	0.363729	0.853637	0.33479	0.630575	0.620855	0.370435	0.635205	0.826343	0.589612	0.60782	0.893519	0.5492	0.758633	0.762524	0.556957
1024.98	0.637901	0.90687	0.467165	0.369054	0.862132	0.340695	0.640205	0.629103	0.376394	0.64289	0.837486	0.595626	0.616041	0.906057	0.557376	0.763852	0.769475	0.563893
1025.94	0.646777	0.920385	0.47626	0.374821	0.871555	0.347365	0.650967	0.638308	0.383283	0.651139	0.849495	0.602019	0.624666	0.919677	0.566247	0.770463	0.777149	0.571408
1026.91	0.656138	0.934134	0.485649	0.381049	0.881587	0.354603	0.662697	0.648368	0.39087	0.659907	0.862006	0.608513	0.633413	0.933314	0.575635	0.778313	0.784999	0.579295
1027.87	0.665357	0.94746	0.494712	0.387429	0.891413	0.361929	0.674664	0.658726	0.398593	0.66878	0.874237	0.614676	0.641801	0.945689	0.584941	0.786694	0.79229	0.587031
1028.84	0.673514	0.959388	0.502598	0.39332	0.899885	0.368616	0.685637	0.668378	0.405596	0.676919	0.885022	0.619935	0.649109	0.955587	0.593206	0.794397	0.798281	0.593857
1029.8	0.679655	0.968744	0.508514	0.397972	0.905899	0.373877	0.694263	0.676147	0.41093	0.683291	0.893128	0.623697	0.654545	0.962175	0.599418	0.800074	0.802456	0.599
1030.77	0.683162	0.974564	0.512063	0.400843	0.908831	0.377138	0.699638	0.681129	0.41388	0.687125	0.897769	0.62556	0.657561	0.965257	0.602988	0.80277	0.804701	0.601938
1031.73	0.684055	0.976642	0.513433	0.401854	0.908819	0.37829	0.701732	0.683092	0.414271	0.688321	0.899024	0.62554	0.658158	0.965375	0.604083	0.802355	0.805339	0.6026
1032.69	0.68303	0.975821	0.513335	0.401416	0.906732	0.37776	0.70141	0.682595	0.412585	0.687563	0.897879	0.624157	0.65698	0.96371	0.603608	0.799561	0.804994	0.601406
1033.66	0.681205	0.973755	0.512728	0.400244	0.903848	0.376363	0.700034	0.680748	0.409794	0.686035	0.895849	0.622292	0.655111	0.961778	0.602814	0.795586	0.804365	0.599136
1034.62	0.679694	0.972229	0.51251	0.399068	0.90141	0.375004	0.698915	0.678749	0.406993	0.684927	0.894398	0.620843	0.653708	0.961007	0.602776	0.791546	0.804017	0.596696
1035.59	0.679253	0.972458	0.513289	0.398413	0.900257	0.374375	0.6989	0.677476	0.405019	0.685015	0.894494	0.62038	0.653636	0.962301	0.604026	0.788115	0.804283	0.59487
1036.55	0.680141	0.974787	0.515324	0.398532	0.900653	0.374801	0.70027	0.677305	0.40425	0.68652	0.896452	0.620976	0.655266	0.965787	0.606517	0.785505	0.80529	0.594159
1037.52	0.682215	0.978889	0.518587	0.399466	0.902371	0.376257	0.702908	0.678206	0.404622	0.689233	0.90008	0.622326	0.658477	0.970851	0.609874	0.783693	0.807068	0.594742
1038.48	0.685177	0.984283	0.522899	0.401168	0.904936	0.378536	0.706586	0.67998	0.405848	0.692786	0.904965	0.624063	0.662803	0.976521	0.613759	0.782692	0.809642	0.596541
1039.44	0.688806	0.990786	0.528061	0.403595	0.907937	0.38143	0.711197	0.682517	0.407674	0.696874	0.91073	0.626053	0.667674	0.982035	0.618107	0.782633	0.813062	0.599345
1040.41	0.693069	0.998601	0.533934	0.406731	0.91125	0.384839	0.716835	0.685903	0.410044	0.701347	0.917154	0.628494	0.672661	0.987318	0.623127	0.783664	0.81736	0.602904
1041.37	0.698071	1.00804	0.540467	0.410566	0.91509	0.388783	0.723704	0.690383	0.413105	0.706165	0.924133	0.631737	0.677644	0.993029	0.629106	0.785773	0.822484	0.607001
1042.34	0.703932	1.01918	0.547668	0.415064	0.919894	0.393329	0.731964	0.696206	0.417072	0.711324	0.931572	0.635982	0.682835	1.00011	0.636165	0.788729	0.828279	0.611475
1043.3	0.710656	1.03165	0.555539	0.420153	0.926114	0.398509	0.741588	0.703465	0.422057	0.716827	0.939327	0.64108	0.68863	1.0091	0.644148	0.792204	0.834528	0.616227
1044.26	0.718094	1.04489	0.564005	0.425732	0.933992	0.404285	0.752323	0.712016	0.42797	0.722705	0.947256	0.646565	0.695347	1.01958	0.652689	0.79599	0.841038	0.621214
1045.23	0.725987	1.05843	0.57287	0.431678	0.943388	0.410548	0.763725	0.721498	0.434526	0.72903	0.955338	0.651916	0.702994	1.03018	0.661395	0.800129	0.847702	0.626428
1046.19	0.734047	1.07213	0.581827	0.437841	0.953706	0.417147	0.775259	0.731429	0.441352	0.735867	0.963755	0.656842	0.711208	1.03923	0.670029	0.804825	0.854498	0.631853
1047.16	0.742024	1.08607	0.590531	0.444039	0.963953	0.423907	0.786423	0.741319	0.448116	0.743183	0.972817	0.661381	0.719419	1.04565	0.67857	0.810178	0.861431	0.63742
1048.12	0.749746	1.10028	0.598702	0.450089	0.97301	0.430639	0.796872	0.750749	0.454609	0.750797	0.982756	0.665775	0.727169	1.0497	0.687134	0.815939	0.868468	0.64299
1049.09	0.757129	1.11452	0.606221	0.455863	0.980075	0.437172	0.806518	0.759416	0.46076	0.758436	0.993508	0.670216	0.734364	1.05289	0.695822	0.821488	0.875535	0.648396
1050.05	0.764186	1.12836	0.613175	0.461355	0.985101	0.443387	0.815575	0.767167	0.466608	0.765888	1.00465	0.674703	0.741283	1.05714	0.704592	0.826096	0.882572	0.653511
1051.01	0.77102	1.14145	0.619832	0.466697	0.98893	0.449275	0.82449	0.774043	0.472255	0.773133	1.01557	0.679087	0.748335	1.06379	0.713233	0.829306	0.8896	0.658312
1051.98	0.777796	1.15375	0.626549	0.472081	0.992952	0.454946	0.83377	0.780321	0.477827	0.780345	1.02574	0.683264	0.755732	1.07299	0.721462	0.831193	0.896738	0.662871
1052.94	0.784667	1.16546	0.633658	0.477634	0.998433	0.460592	0.843735	0.786466	0.483437	0.787741	1.03494	0.687321	0.76332	1.08375	0.729084	0.832328	0.904139	0.667297
1053.91	0.791686	1.17684	0.641336	0.483315	1.00588	0.466399	0.854347	0.792985	0.489138	0.795389	1.04321	0.691498	0.770695	1.09448	0.73614	0.833472	0.911868	0.671666
1054.87	0.798777	1.18803	0.649539	0.48893	1.0148	0.472451	0.865178	0.800211	0.4949	0.803127	1.05066	0.696001	0.777498	1.1039	0.742931	0.835243	0.919818	0.675995
1055.84	0.805767	1.19898	0.657986	0.494253	1.02401	0.478681	0.875565	0.808166	0.500613	0.810659	1.05726	0.700789	0.783679	1.11159	0.749868	0.837945	0.927702	0.680291
1056.8	0.812476	1.20959	0.666248	0.499186	1.03228	0.484882	0.884884	0.816565	0.506141	0.817748	1.06292	0.705519	0.789508	1.11806	0.757218	0.841582	0.935157	0.684597
1057.76	0.818773	1.21967	0.673884	0.503816	1.03891	0.490779	0.892783	0.824983	0.511395	0.824342	1.06766	0.709696	0.795331	1.12416	0.76488	0.845978	0.941891	0.688983
1058.73	0.82459	1.22893	0.680575	0.508337	1.04394	0.496117	0.899301	0.833037	0.516361	0.830505	1.07185	0.712921	0.801272	1.13044	0.772337	0.850835	0.947815	0.693459
1059.69	0.829856	1.23697	0.68619	0.512854	1.04778	0.500726	0.904802	0.840451	0.52107	0.836228	1.07607	0.715092	0.80708	1.1367	0.778877	0.855728	0.953078	0.697863
1060.66	0.834457	1.24347	0.690761	0.517241	1.05073	0.504545	0.909813	0.846972	0.525507	0.841274	1.08079	0.716424	0.812251	1.14214	0.78396	0.860088	0.957974	0.701828
1061.62	0.838254	1.24854	0.694385	0.521142	1.05285	0.507586	0.914805	0.852257	0.529545	0.84523	1.08599	0.717302	0.816329	1.14587	0.787529	0.863288	0.962773	0.704889
1062.59	0.841155	1.25283	0.697131	0.524132	1.05405	0.509872	0.919999	0.855906	0.532949	0.847745	1.09111	0.718075	0.819184	1.14758	0.79001	0.864848	0.967524	0.706683
1063.55	0.843174	1.25726	0.698997	0.525921	1.05442	0.511393	0.925231	0.857677	0.535467	0.848769	1.09529	0.718907	0.821066	1.14783	0.791991	0.864651	0.971958	0.707137
1064.51	0.8444	1.26233	0.699919	0.526452	1.05426	0.512106	0.929932	0.857706	0.536938	0.848584	1.09784	0.719742	0.822388	1.14776	0.793795	0.863017	0.975542	0.706495
1065.48	0.844886	1.26748	0.699811	0.525841	1.05378	0.511978	0.933282	0.856513	0.537336	0.847588	1.09858	0.72035	0.823399	1.14844	0.795239	0.860566	0.977706	0.705171
1066.44	0.844548	1.27115	0.698594	0.524228	1.05272	0.511042	0.934521	0.85471	0.536716	0.846025	1.09774	0.720425	0.823961	1.15015	0.79575	0.857935	0.978129	0.703524
1067.41	0.843171	1.27145	0.696232	0.521683	1.05028	0.509412	0.93326	0.852615	0.535118	0.843876	1.09568	0.719685	0.82359	1.15213	0.794743	0.855523	0.976933	0.701696
1068.37	0.840548	1.26736	0.692756	0.51823	1.04559	0.507227	0.92962	0.850068	0.5325	0.840982	1.09264	0.717979	0.821761	1.153	0.792013	0.853361	0.974643	0.69959
1069.34	0.83664	1.25933	0.688282	0.513949	1.03832	0.504572	0.924101	0.846575	0.528792	0.83729	1.08861	0.715351	0.818292	1.15151	0.787858	0.85114	0.97193	0.696984
1070.3	0.83166	1.24903	0.682998	0.509036	1.02914	0.501426	0.917286	0.841688	0.524005	0.832957	1.08349	0.712045	0.81355	1.14734	0.782881	0.848352	0.969318	0.693674
1071.26	0.825994	1.23838	0.677119	0.503758	1.01949	0.497681	0.909621	0.835292	0.518325	0.828242	1.07725	0.708424	0.808314	1.14126	0.777657	0.844487	0.967023	0.68957
1072.23	0.820043	1.22871	0.670844	0.498352	1.01083	0.493248	0.901375	0.827634	0.512111	0.823288	1.07002	0.704849	0.803394	1.13459	0.77251	0.839242	0.965005	0.684728
1073.19	0.814094	1.22054	0.664358	0.492958	1.00397	0.488169	0.892761	0.819111	0.505779	0.818003	1.06203	0.701587	0.799241	1.12841	0.767505	0.832676	0.963149	0.679343
1074.16	0.808287	1.21385	0.657879	0.487639	0.998689	0.482671	0.884038	0.810058	0.499673	0.812192	1.05362	0.698777	0.795782	1.12299	0.762613	0.825241	0.961443	0.673722
1075.12	0.802683	1.20852	0.651685	0.482467	0.993976	0.477111	0.875489	0.80071	0.493979	0.80581	1.04526	0.696464	0.792569	1.11787	0.757846	0.817642	0.959984	0.668231
1076.08	0.797311	1.20435	0.646063	0.477555	0.988625	0.471835	0.867295	0.791304	0.488724	0.799124	1.03746	0.694618	0.789115	1.11235	0.753273	0.810561	0.958842	0.663189
1077.05	0.792158	1.20091	0.641149	0.472997	0.98183	0.467026	0.859412	0.782151	0.483821	0.792605	1.03064	0.693093	0.78516	1.10606	0.748877	0.804367	0.957871	0.658718
1078.01	0.78709	1.19719	0.636755	0.468729	0.973463	0.462616	0.851576	0.77353	0.47909	0.78661	1.0249	0.691559	0.780707	1.09915	0.744412	0.79896	0.956644	0.654635
1078.98	0.781783	1.19173	0.632334	0.464464	0.963915	0.458308	0.843423	0.765469	0.474258	0.781096	1.01976	0.689506	0.775844	1.09194	0.739384	0.793829	0.954575	0.650474
1079.94	0.775779	1.18315	0.62714	0.459749	0.953706	0.453681	0.834631	0.757588	0.468958	0.775593	1.01427	0.68638	0.770537	1.08449	0.733214	0.788293	0.95119	0.645666
1080.91	0.768656	1.17092	0.620553	0.454163	0.943188	0.448352	0.824983	0.749179	0.462786	0.769447	1.00729	0.681845	0.764578	1.07636	0.725517	0.781814	0.946374	0.639805
1081.87	0.760229	1.15568	0.612369	0.447519	0.932476	0.442094	0.814337	0.739501	0.45543	0.762161	0.99803	0.675989	0.757732	1.06682	0.716316	0.774178	0.940443	0.632819
1082.83	0.750642	1.13897	0.602858	0.439938	0.921577	0.434889	0.802589	0.728125	0.446804	0.753601	0.986446	0.669327	0.749941	1.05537	0.706064	0.76549	0.933986	0.624943
1083.8	0.74029	1.12234	0.592578	0.431779	0.910503	0.426897	0.789698	0.715115	0.437106	0.743942	0.973183	0.662578	0.741422	1.0422	0.695452	0.755999	0.927597	0.616539
1084.76	0.729639	1.1068	0.582083	0.423477	0.899311	0.418397	0.775769	0.700944	0.426765	0.73347	0.95921	0.656348	0.732587	1.0281	0.685122	0.745927	0.92164	0.607916
1085.73	0.719066	1.09252	0.571732	0.415417	0.888057	0.409722	0.761126	0.686261	0.416286	0.722437	0.945345	0.650935	0.723869	1.0141	0.675435	0.735415	0.91618	0.599289
1086.69	0.70881	1.07919	0.561691	0.407882	0.87679	0.401223	0.746291	0.671677	0.406109	0.711079	0.932018	0.646326	0.715581	1.00096	0.666415	0.724595	0.91108	0.59087
1087.66	0.699027	1.06636	0.552058	0.401067	0.865622	0.39324	0.731877	0.657669	0.39653	0.699744	0.919361	0.642361	0.707881	0.98894	0.657862	0.713725	0.906188	0.582969
1088.62	0.689878	1.05387	0.542985	0.395088	0.854809	0.386051	0.718471	0.644593	0.387719	0.688955	0.907486	0.638909	0.700827	0.977871	0.649587	0.703243	0.901499	0.575968
1089.58	0.681585	1.0419	0.534708	0.389984	0.844744	0.379835	0.706554	0.632728	0.379797	0.679333	0.896712	0.635955	0.694451	0.967523	0.64161	0.693709	0.897223	0.570184
1090.55	0.67441	1.03095	0.527493	0.385721	0.835834	0.374647	0.696487	0.622302	0.372907	0.671406	0.887554	0.633574	0.688812	0.957903	0.634259	0.685672	0.893738	0.565718
1091.51	0.668614	1.02175	0.521576	0.382236	0.828364	0.370478	0.688516	0.613501	0.36725	0.665453	0.880502	0.631861	0.684025	0.949374	0.628091	0.679523	0.891491	0.562452
1092.48	0.66442	1.01514	0.517153	0.379518	0.822467	0.367352	0.682784	0.60648	0.363056	0.661474	0.875781	0.630896	0.680302	0.94251	0.623711	0.675436	0.890882	0.5602
1093.44	0.662003	1.01199	0.514405	0.377668	0.818228	0.36541	0.679338	0.601384	0.360516	0.659283	0.873268	0.630762	0.677955	0.937807	0.621565	0.67338	0.892163	0.558923
1094.4	0.661475	1.013	0.513492	0.376887	0.815824	0.3649	0.678151	0.598343	0.359711	0.658647	0.872626	0.631566	0.677347	0.935405	0.621804	0.673185	0.895363	0.558822
1095.37	0.662843	1.01841	0.514489	0.377373	0.815526	0.366045	0.679143	0.597416	0.360553	0.659369	0.873552	0.633411	0.678745	0.934961	0.624249	0.674612	0.900254	0.560216
1096.33	0.665939	1.02772	0.517286	0.379189	0.817505	0.368855	0.682174	0.59849	0.36278	0.66128	0.875924	0.636319	0.682137	0.935758	0.628462	0.677387	0.906398	0.563291
1097.3	0.670389	1.03974	0.52153	0.382186	0.821547	0.373004	0.686978	0.601203	0.365995	0.664186	0.87974	0.640162	0.687106	0.937003	0.633878	0.681196	0.913288	0.567878
1098.26	0.675646	1.05282	0.526656	0.386004	0.826905	0.377871	0.69307	0.60495	0.369741	0.667829	0.884887	0.644645	0.692875	0.938184	0.639946	0.685656	0.920524	0.573422
1099.23	0.681101	1.06541	0.532012	0.390177	0.832455	0.382737	0.699701	0.609003	0.373586	0.671897	0.890933	0.649377	0.698558	0.939274	0.646216	0.690307	0.927914	0.579167
1100.19	0.686243	1.07658	0.537008	0.394259	0.83712	0.387053	0.705972	0.612716	0.377183	0.676065	0.897132	0.653982	0.703517	0.940658	0.652368	0.694658	0.935405	0.58445
1101.15	0.690752	1.08607	0.541228	0.397917	0.840318	0.390605	0.711105	0.615699	0.380298	0.680016	0.902667	0.658207	0.707615	0.942792	0.658174	0.698286	0.942884	0.58891
1102.12	0.694523	1.09412	0.544454	0.400969	0.842119	0.393494	0.714759	0.61787	0.382804	0.683443	0.906982	0.661958	0.711191	0.945814	0.663444	0.700955	0.949992	0.592529
1103.08	0.697577	1.10095	0.546646	0.403367	0.843001	0.395959	0.71716	0.619355	0.384667	0.686059	0.909966	0.665261	0.714754	0.949342	0.667982	0.702694	0.956142	0.595504
1104.05	0.699977	1.10666	0.547899	0.405156	0.843446	0.398175	0.718925	0.620325	0.385923	0.687664	0.911868	0.668187	0.718595	0.952592	0.671585	0.703762	0.960766	0.59808
1105.01	0.701779	1.11128	0.548408	0.406434	0.843671	0.400156	0.72068	0.620871	0.386661	0.68824	0.913041	0.670764	0.722581	0.954755	0.674092	0.704525	0.963643	0.600447
1105.98	0.703043	1.11496	0.548418	0.40732	0.843681	0.401794	0.722694	0.620989	0.386995	0.688004	0.913734	0.67295	0.726241	0.955406	0.675466	0.705297	0.965053	0.602733
1106.94	0.703864	1.11807	0.548148	0.407938	0.8435	0.402959	0.724772	0.620651	0.387043	0.687347	0.91405	0.674673	0.729106	0.954682	0.675861	0.706237	0.965637	0.605022
1107.9	0.70438	1.121	0.547719	0.408398	0.843326	0.403592	0.72643	0.619877	0.386913	0.686663	0.91404	0.67591	0.731029	0.953121	0.675644	0.707358	0.966079	0.607358
1108.87	0.704746	1.12396	0.547134	0.408795	0.843472	0.403743	0.727231	0.618757	0.38671	0.686184	0.913798	0.676771	0.732281	0.951324	0.675335	0.708614	0.966846	0.609725
1109.83	0.705112	1.12701	0.546355	0.409208	0.844145	0.403567	0.727061	0.617421	0.386552	0.68593	0.913467	0.677508	0.73336	0.949665	0.675472	0.709999	0.968142	0.612041
1110.8	0.705612	1.13024	0.545431	0.409715	0.845296	0.403305	0.726188	0.616018	0.386587	0.68582	0.91319	0.678455	0.734677	0.94823	0.676462	0.711557	0.970019	0.614208
1111.76	0.706382	1.13401	0.544593	0.410392	0.846678	0.403267	0.725125	0.614735	0.386978	0.685872	0.913098	0.679909	0.736385	0.946953	0.67847	0.713331	0.972501	0.616193
1112.73	0.707579	1.13889	0.544229	0.411328	0.848075	0.40379	0.724427	0.613838	0.387874	0.686324	0.91335	0.682051	0.738444	0.945832	0.681399	0.715295	0.9756	0.618099
1113.69	0.709376	1.14535	0.544752	0.412625	0.849508	0.405163	0.724571	0.61368	0.389377	0.68757	0.914193	0.684928	0.74083	0.945061	0.684983	0.71737	0.979248	0.620186
1114.65	0.711937	1.15346	0.54643	0.414423	0.851246	0.407561	0.725956	0.614636	0.391547	0.689961	0.91593	0.688515	0.743694	0.945002	0.688936	0.719544	0.983267	0.622827
1115.62	0.715404	1.16297	0.549319	0.416913	0.853651	0.41102	0.728943	0.617004	0.394429	0.693615	0.918809	0.692784	0.747327	0.946047	0.693115	0.722016	0.98747	0.62643
1116.58	0.719895	1.17361	0.553324	0.420347	0.857	0.415487	0.733881	0.620937	0.398107	0.698391	0.92292	0.697739	0.751992	0.948446	0.697628	0.725235	0.991815	0.631359
1117.55	0.725544	1.18553	0.558374	0.425022	0.86147	0.420938	0.741055	0.626456	0.402729	0.704059	0.928191	0.703399	0.757791	0.952222	0.702839	0.729791	0.996501	0.637877
1118.51	0.732526	1.19938	0.564568	0.431231	0.867284	0.427486	0.750618	0.633551	0.408508	0.710559	0.934533	0.709768	0.764718	0.957211	0.709306	0.736199	1.00192	0.64611
1119.48	0.741064	1.21595	0.572206	0.439202	0.874871	0.435413	0.762551	0.642281	0.41567	0.718142	0.941992	0.716846	0.772856	0.963231	0.717646	0.744707	1.0085	0.656023
1120.44	0.751373	1.23554	0.581673	0.449035	0.884838	0.445101	0.776695	0.652795	0.424407	0.72729	0.950803	0.724679	0.782514	0.970284	0.728394	0.755264	1.01658	0.667441
1121.4	0.763598	1.25775	0.59325	0.460656	0.897719	0.4569	0.792857	0.665268	0.434824	0.738461	0.961284	0.733406	0.794155	0.978652	0.74187	0.76763	1.02636	0.680121
1122.37	0.777748	1.2816	0.606992	0.473833	0.913611	0.470985	0.810923	0.679784	0.446926	0.751835	0.973656	0.743249	0.808103	0.988804	0.758089	0.781564	1.03789	0.693876
1123.33	0.793685	1.30626	0.622735	0.488255	0.931953	0.487282	0.830907	0.696255	0.460622	0.767243	0.987948	0.754421	0.824256	1.00112	0.776744	0.796937	1.05102	0.708685
1124.3	0.811156	1.33147	0.640208	0.503636	0.951622	0.50549	0.852906	0.714425	0.475744	0.784323	1.00406	0.766996	0.842039	1.01563	0.797285	0.813689	1.0654	0.724734
1125.26	0.829855	1.35757	0.65916	0.519812	0.97137	0.525161	0.876951	0.733913	0.49207	0.802746	1.02192	0.780828	0.860699	1.03184	0.819063	0.831666	1.08046	0.742308
1126.22	0.849465	1.38491	0.679387	0.536737	0.990357	0.545803	0.902825	0.754257	0.509329	0.822342	1.04157	0.795554	0.879734	1.04901	0.841488	0.850472	1.09555	0.76158
1127.19	0.869654	1.41317	0.700632	0.554385	1.00846	0.566942	0.929955	0.774912	0.527194	0.842979	1.06306	0.810693	0.899126	1.0664	0.86411	0.869448	1.11027	0.782374
1128.15	0.890027	1.44116	0.722442	0.572588	1.0261	0.588134	0.957438	0.795246	0.545266	0.864301	1.08616	0.825764	0.919146	1.08368	0.886597	0.887831	1.12457	0.804043
1129.12	0.91009	1.46734	0.744106	0.590918	1.04378	0.608941	0.984226	0.814613	0.563062	0.885552	1.11014	0.840354	0.939845	1.1008	0.908623	0.904997	1.1387	0.825528
1130.08	0.929239	1.49048	0.76475	0.608694	1.06158	0.6289	1.0094	0.832511	0.580032	0.90568	1.1337	0.854112	0.960616	1.11772	0.929756	0.92065	1.15285	0.845624
1131.05	0.946835	1.51008	0.783545	0.625148	1.07901	0.64752	1.03235	0.848734	0.595615	0.92373	1.15524	0.866699	0.98021	1.13397	0.949423	0.934818	1.16677	0.863334
1132.01	0.962322	1.5263	0.799909	0.639634	1.09517	0.664302	1.05281	0.863395	0.609315	0.93923	1.17333	0.877763	0.997245	1.14862	0.966991	0.947668	1.17968	0.878119
1132.97	0.975337	1.53949	0.813578	0.651785	1.10921	0.678794	1.07064	0.876746	0.620795	0.952279	1.18708	0.886968	1.01088	1.16071	0.981918	0.95928	1.19063	0.88994
1133.94	0.985762	1.55002	0.824539	0.661503	1.12057	0.690653	1.08568	0.888907	0.62994	0.963253	1.19636	0.89408	1.02112	1.16993	0.993896	0.9695	1.19891	0.899085
1134.9	0.993696	1.55838	0.832906	0.668837	1.129	0.699704	1.09772	0.899687	0.636858	0.972377	1.20175	0.899031	1.02857	1.17687	1.0029	0.977953	1.20436	0.905934
1135.87	0.999362	1.56527	0.83884	0.673847	1.13441	0.705981	1.10664	0.908605	0.641806	0.979518	1.20437	0.901929	1.03386	1.18265	1.00915	0.984187	1.20732	0.910776
1136.83	1.00298	1.57127	0.842525	0.676569	1.13673	0.709697	1.11256	0.915122	0.645069	0.984353	1.20557	0.902987	1.03719	1.18814	1.01294	0.987861	1.20832	0.91376
1137.8	1.00472	1.57653	0.844149	0.677082	1.13605	0.711162	1.11587	0.918905	0.646828	0.986734	1.20656	0.902439	1.03837	1.19332	1.01456	0.988881	1.20791	0.914929
1138.76	1.00471	1.58053	0.843875	0.675591	1.13274	0.71066	1.11706	0.919966	0.647112	0.986917	1.20802	0.900487	1.03712	1.19732	1.01423	0.98743	1.20664	0.914305
1139.72	1.00304	1.58247	0.841798	0.672445	1.12753	0.708369	1.11646	0.918617	0.64585	0.98545	1.20982	0.897291	1.03343	1.19908	1.01209	0.983892	1.20512	0.911928
1140.69	0.999832	1.58177	0.837945	0.668051	1.12132	0.704374	1.11416	0.915295	0.642995	0.982825	1.21109	0.892975	1.02751	1.19802	1.00833	0.978732	1.2039	0.907858
1141.65	0.99521	1.57846	0.832326	0.662751	1.11489	0.698765	1.11004	0.910406	0.638643	0.979194	1.21063	0.887639	1.01971	1.19431	1.00313	0.972391	1.20313	0.902157
1142.62	0.989253	1.57296	0.825011	0.656728	1.10863	0.691746	1.10395	0.904248	0.633049	0.974348	1.20744	0.881362	1.01031	1.18848	0.996626	0.96524	1.20228	0.894899
1143.58	0.982002	1.56564	0.816182	0.649998	1.10244	0.683666	1.09576	0.897007	0.626542	0.967959	1.20127	0.874224	0.999608	1.18087	0.988877	0.957584	1.20018	0.886221
1144.55	0.973487	1.55666	0.806119	0.642483	1.09586	0.674924	1.08544	0.888783	0.619385	0.959871	1.1926	0.866355	0.98793	1.17143	0.979819	0.949686	1.19554	0.876397
1145.51	0.963814	1.5461	0.795149	0.63412	1.0883	0.665815	1.0731	0.879642	0.611696	0.950252	1.18226	0.85798	0.97573	1.16004	0.969408	0.941761	1.18763	0.865854
1146.47	0.95321	1.53427	0.783589	0.624948	1.07934	0.656413	1.05901	0.869658	0.603479	0.939528	1.17092	0.849421	0.963455	1.14705	0.957773	0.93394	1.17668	0.855088
1147.44	0.94201	1.52177	0.771705	0.615134	1.06894	0.646599	1.04367	0.858945	0.594746	0.928193	1.15885	0.84102	0.95139	1.13342	0.945302	0.926231	1.16377	0.844493
1148.4	0.930569	1.50915	0.7597	0.604929	1.05753	0.636199	1.02779	0.847663	0.585616	0.916632	1.14603	0.833016	0.939574	1.12036	0.93253	0.918526	1.15021	0.834224
1149.37	0.919146	1.49667	0.747699	0.594587	1.0459	0.625169	1.01201	0.835978	0.576326	0.905033	1.13238	0.825459	0.927878	1.10862	0.919907	0.910689	1.137	0.824178
1150.33	0.907854	1.48421	0.735743	0.584304	1.03484	0.613672	0.996712	0.82402	0.567119	0.893387	1.11808	0.818201	0.916173	1.09805	0.907593	0.902678	1.12461	0.81413
1151.29	0.896692	1.47166	0.72379	0.574187	1.02483	0.602033	0.981808	0.811856	0.558116	0.88157	1.10357	0.810995	0.904481	1.08769	0.895461	0.894638	1.11312	0.803951
1152.26	0.885627	1.45917	0.71177	0.564293	1.01582	0.590605	0.966907	0.799529	0.549267	0.869476	1.08937	0.803638	0.892992	1.07639	0.883304	0.886877	1.10248	0.793769
1153.22	0.874681	1.4471	0.699645	0.554689	1.00725	0.579648	0.951622	0.787122	0.540434	0.857165	1.07591	0.796079	0.881957	1.06352	0.871089	0.879743	1.09265	0.78395
1154.19	0.863958	1.43565	0.687486	0.545499	0.998428	0.56929	0.935904	0.774817	0.531549	0.844942	1.06335	0.788441	0.87155	1.04939	0.859064	0.873459	1.08353	0.774931
1155.15	0.853602	1.42452	0.675494	0.536899	0.988939	0.55957	0.920149	0.762884	0.522728	0.833287	1.05162	0.78095	0.861784	1.03494	0.847622	0.868025	1.07482	0.767001
1156.12	0.843737	1.41297	0.663963	0.529054	0.978964	0.550494	0.905	0.751604	0.514268	0.822669	1.04044	0.773826	0.852536	1.02125	0.837034	0.863262	1.06602	0.760172
1157.08	0.834427	1.40033	0.653198	0.522057	0.969248	0.542074	0.891029	0.74119	0.506512	0.813333	1.02947	0.767208	0.843649	1.00896	0.827288	0.858954	1.05656	0.754206
1158.04	0.825714	1.38656	0.643442	0.515898	0.960766	0.53433	0.878524	0.731748	0.49971	0.805221	1.01847	0.761131	0.835053	0.998157	0.818152	0.855024	1.04619	0.74876
1159.01	0.81768	1.37243	0.634852	0.510521	0.954314	0.527301	0.867504	0.723329	0.49394	0.798099	1.00744	0.755578	0.826862	0.988597	0.809441	0.851631	1.03514	0.743578
1159.97	0.810513	1.35918	0.627516	0.505914	0.950237	0.521074	0.857919	0.716032	0.489168	0.791808	0.99674	0.750557	0.819389	0.98003	0.801278	0.849138	1.02411	0.738623
1160.94	0.804503	1.34789	0.621509	0.502191	0.948417	0.515817	0.849843	0.710071	0.485364	0.786471	0.98707	0.746168	0.813076	0.97242	0.794152	0.847977	1.014	0.734114
1161.9	0.799984	1.33906	0.616934	0.499596	0.948465	0.51179	0.843519	0.70576	0.48261	0.78248	0.979284	0.742634	0.808375	0.96594	0.788733	0.848498	1.00558	0.730468
1162.87	0.797245	1.3327	0.613926	0.498421	0.949973	0.509295	0.839256	0.703406	0.481104	0.780275	0.974104	0.740254	0.805615	0.960839	0.785571	0.850882	0.999347	0.728203
1163.83	0.796457	1.32868	0.612623	0.498889	0.952686	0.508596	0.837286	0.703172	0.48109	0.78007	0.971855	0.739322	0.804913	0.957312	0.784889	0.855149	0.995416	0.727818
1164.79	0.797645	1.32704	0.613122	0.501063	0.956535	0.509845	0.837706	0.704994	0.482742	0.781718	0.972375	0.740025	0.806169	0.955478	0.786572	0.861234	0.993666	0.729685
1165.76	0.800722	1.32809	0.61545	0.504838	0.961564	0.513042	0.840511	0.708614	0.486103	0.784825	0.97513	0.742377	0.809137	0.955412	0.79032	0.869066	0.993823	0.733966
1166.72	0.805529	1.33214	0.619542	0.509995	0.967864	0.518067	0.845654	0.713698	0.491082	0.789019	0.97949	0.746214	0.81354	0.957167	0.795842	0.878599	0.995526	0.74056
1167.69	0.811885	1.33907	0.625243	0.516292	0.975571	0.524717	0.853032	0.719982	0.497513	0.794198	0.985004	0.751256	0.819182	0.960738	0.802963	0.889784	0.998387	0.749112
1168.65	0.819613	1.34819	0.632332	0.523543	0.984932	0.532767	0.862419	0.727371	0.505228	0.800578	0.991528	0.75721	0.826004	0.966	0.81161	0.902514	1.00208	0.759114
1169.62	0.828573	1.35845	0.64059	0.531669	0.99632	0.542006	0.87344	0.735947	0.514111	0.808542	0.99915	0.763869	0.834093	0.972704	0.821733	0.91659	1.00645	0.770072
1170.58	0.838691	1.36891	0.649885	0.540714	1.01015	0.552273	0.885697	0.745912	0.524126	0.818389	1.00803	0.771163	0.843642	0.980553	0.833248	0.931756	1.01164	0.781666
1171.54	0.849978	1.37923	0.660251	0.550832	1.02663	0.563491	0.898996	0.757505	0.535315	0.830191	1.01825	0.779138	0.854872	0.989305	0.846044	0.947764	1.01797	0.793841
1172.51	0.862515	1.38985	0.671898	0.562246	1.04556	0.575696	0.913525	0.770913	0.547764	0.84379	1.02983	0.787887	0.867939	0.998823	0.860026	0.964463	1.02578	0.806759
1173.47	0.876382	1.40169	0.685108	0.575162	1.06615	0.589018	0.929769	0.786199	0.561546	0.858925	1.04281	0.79748	0.882826	1.00904	0.875144	0.981814	1.03516	0.820657
1174.44	0.891568	1.41561	0.700059	0.589663	1.08723	0.603622	0.948174	0.803217	0.576643	0.87536	1.05721	0.807923	0.899248	1.01991	0.891389	0.999851	1.04585	0.835695
1175.4	0.907894	1.43189	0.716651	0.605618	1.10766	0.619593	0.96873	0.821552	0.592873	0.892923	1.07301	0.819142	0.916662	1.0314	0.908738	1.01855	1.05733	0.851868
1176.36	0.925015	1.45005	0.734441	0.62267	1.12682	0.636833	0.990809	0.840539	0.609869	0.911438	1.08998	0.831002	0.934372	1.04353	0.927093	1.03772	1.06908	0.869016
1177.33	0.942479	1.46897	0.752754	0.640302	1.14488	0.655017	1.01338	0.859386	0.62713	0.9306	1.10754	0.843297	0.951736	1.0564	0.946206	1.05691	1.08076	0.886874
1178.29	0.959815	1.48736	0.7709	0.65797	1.16248	0.673632	1.03549	0.877386	0.644143	0.94989	1.1249	0.855746	0.968353	1.07013	0.965639	1.07549	1.09225	0.905103
1179.26	0.976619	1.50423	0.788404	0.675219	1.18016	0.692115	1.0567	0.894124	0.66052	0.968629	1.14126	0.868009	0.98416	1.08459	0.984793	1.09289	1.10345	0.923277
1180.22	0.992617	1.51927	0.805118	0.691758	1.19792	0.710004	1.07709	0.909594	0.676089	0.986165	1.15611	0.879747	0.999389	1.09937	1.00306	1.10875	1.11415	0.9409
1181.19	1.00769	1.53282	0.821171	0.707455	1.21515	0.727058	1.09692	0.924146	0.690886	1.00212	1.16936	0.890729	1.01442	1.11372	1.02004	1.12317	1.1241	0.957509
1182.15	1.02189	1.54557	0.836776	0.722297	1.23097	0.74327	1.11616	0.938278	0.705043	1.01656	1.18136	0.900916	1.02959	1.12697	1.03579	1.13648	1.13323	0.972845
1183.11	1.03533	1.55803	0.852029	0.736328	1.24485	0.758752	1.13432	0.952375	0.71863	1.02988	1.19258	0.910427	1.045	1.1388	1.05071	1.14901	1.14187	0.986955
1184.08	1.04811	1.5703	0.86678	0.749599	1.25688	0.773583	1.15076	0.966517	0.731567	1.04257	1.2034	0.919404	1.06041	1.14935	1.06535	1.16077	1.15059	1.00011
1185.04	1.06025	1.58207	0.880679	0.762149	1.2677	0.787717	1.16511	0.980429	0.743656	1.05492	1.21401	0.92784	1.07518	1.15901	1.07993	1.17146	1.15977	1.01254
1186.01	1.07159	1.59295	0.89334	0.774005	1.27801	0.80102	1.17758	0.993592	0.754736	1.06691	1.22441	0.935513	1.08847	1.16801	1.09423	1.1808	1.16927	1.02419
1186.97	1.08197	1.60282	0.904577	0.785203	1.28815	0.813397	1.18885	1.00547	0.764826	1.07838	1.23445	0.942088	1.09952	1.17625	1.10766	1.18885	1.17832	1.03466
1187.94	1.09132	1.61189	0.914551	0.795815	1.2981	0.824916	1.19965	1.01574	0.774162	1.08928	1.2439	0.947361	1.1081	1.18345	1.1197	1.19622	1.18603	1.04351
1188.9	1.09978	1.62044	0.92378	0.805989	1.30771	0.835826	1.21038	1.02448	0.783087	1.09982	1.25243	0.95149	1.11471	1.18952	1.13029	1.20369	1.19198	1.0506
1189.86	1.10772	1.6285	0.932972	0.815976	1.31707	0.846477	1.22102	1.03217	0.791901	1.11041	1.25981	0.955037	1.12046	1.19487	1.1399	1.2117	1.19659	1.05636
1190.83	1.11562	1.63581	0.942817	0.826143	1.32663	0.857228	1.23135	1.03958	0.800788	1.12135	1.26611	0.958804	1.12663	1.20035	1.14927	1.22003	1.20088	1.06173
1191.79	1.12393	1.64211	0.953809	0.836946	1.33693	0.868433	1.2413	1.04751	0.809899	1.13266	1.27196	0.963538	1.13424	1.2068	1.159	1.22799	1.20585	1.06782
1192.76	1.13302	1.64754	0.966182	0.848849	1.34816	0.880487	1.25122	1.0566	0.819485	1.14415	1.27849	0.969678	1.14371	1.21474	1.16939	1.23499	1.21199	1.07564
1193.72	1.14312	1.65264	0.979928	0.862206	1.35992	0.893848	1.26184	1.06712	0.829944	1.15563	1.28697	0.977232	1.15495	1.22415	1.1805	1.24117	1.21917	1.08582
1194.69	1.15435	1.65801	0.994863	0.87715	1.37135	0.908949	1.274	1.07894	0.841673	1.16723	1.29821	0.98584	1.16764	1.23471	1.19231	1.24743	1.22704	1.09859
1195.65	1.16666	1.66381	1.01067	0.893502	1.38161	0.925977	1.28834	1.09162	0.85478	1.17944	1.31205	0.994937	1.18141	1.24604	1.20489	1.2549	1.23551	1.11375
1196.61	1.17978	1.66959	1.02688	0.910722	1.39035	0.944629	1.30488	1.10456	0.868803	1.19282	1.32733	1.00394	1.196	1.25796	1.21831	1.26409	1.24488	1.13059
1197.58	1.19316	1.67472	1.04284	0.927892	1.39783	0.963967	1.32293	1.11712	0.882638	1.20754	1.34222	1.01236	1.21099	1.27041	1.2324	1.27442	1.25557	1.14788
1198.54	1.20597	1.67917	1.05769	0.943759	1.40451	0.982522	1.34103	1.12871	0.894774	1.22303	1.35504	1.01984	1.22569	1.28326	1.24666	1.28428	1.26758	1.16401
1199.51	1.21729	1.68378	1.07044	0.956867	1.41039	0.998633	1.35744	1.13886	0.903801	1.23792	1.3649	1.02609	1.23904	1.29614	1.26023	1.29188	1.28013	1.17735
1200.47	1.22627	1.68999	1.08016	0.965819	1.41473	1.01089	1.37067	1.14713	0.908899	1.25038	1.37191	1.03083	1.24992	1.30839	1.2721	1.29609	1.29189	1.18671
1201.43	1.23234	1.6989	1.08614	0.969611	1.41628	1.01843	1.38004	1.15316	0.910047	1.25869	1.37674	1.03371	1.25747	1.31925	1.28129	1.29692	1.30147	1.19171
1202.4	1.2353	1.71056	1.08808	0.967903	1.41396	1.02099	1.38581	1.15666	0.90779	1.26188	1.38003	1.03435	1.26133	1.32809	1.287	1.29514	1.30799	1.1926
1203.36	1.23512	1.72384	1.08596	0.961026	1.40743	1.01859	1.38867	1.15731	0.902774	1.25989	1.38202	1.0323	1.26147	1.33444	1.2886	1.29147	1.31125	1.18995
1204.33	1.2318	1.73697	1.0799	0.949723	1.3972	1.01138	1.38911	1.15483	0.89534	1.25333	1.38252	1.02717	1.25787	1.33801	1.28572	1.28599	1.31137	1.18418
1205.29	1.22526	1.74818	1.06993	0.934753	1.38413	0.999414	1.38688	1.1489	0.885393	1.24293	1.38106	1.0187	1.25033	1.3385	1.27829	1.27812	1.30848	1.17541
1206.26	1.21527	1.75617	1.05596	0.916611	1.36894	0.982767	1.38096	1.13925	0.872565	1.22903	1.37698	1.00688	1.23846	1.33554	1.26643	1.26705	1.30252	1.16346
1207.22	1.20156	1.75984	1.03784	0.895498	1.35184	0.961633	1.37	1.12572	0.856535	1.21147	1.36945	0.991952	1.22188	1.32871	1.25039	1.25239	1.29343	1.14797
1208.18	1.18393	1.75796	1.01553	0.871516	1.3327	0.936418	1.35291	1.10834	0.837295	1.18984	1.35748	0.974287	1.20045	1.31761	1.23034	1.23438	1.28125	1.12849
1209.15	1.16238	1.74924	0.989322	0.844934	1.31128	0.907745	1.32928	1.08735	0.815253	1.16405	1.34023	0.954323	1.17443	1.30203	1.20635	1.21378	1.26612	1.10473
1210.11	1.13729	1.73308	0.959923	0.816339	1.28755	0.876429	1.29957	1.06317	0.791155	1.1347	1.31754	0.932524	1.14457	1.28216	1.17864	1.1916	1.24818	1.07681
1211.08	1.10948	1.71032	0.928407	0.786607	1.26182	0.843425	1.26498	1.03646	0.765913	1.10308	1.29027	0.909462	1.1121	1.25864	1.14776	1.16872	1.22759	1.04554
1212.04	1.08011	1.68327	0.896048	0.756734	1.23475	0.809764	1.22716	1.00802	0.740428	1.0708	1.26016	0.885892	1.07865	1.23256	1.11471	1.14589	1.20466	1.01241
1213.01	1.05049	1.65482	0.864069	0.727616	1.20728	0.776434	1.18792	0.978711	0.715452	1.03926	1.22928	0.862712	1.04587	1.20517	1.08075	1.12365	1.18013	0.97917
1213.97	1.02172	1.62736	0.833433	0.69991	1.1804	0.744262	1.14886	0.949351	0.691512	1.0093	1.19933	0.840789	1.01504	1.17767	1.0471	1.10248	1.15511	0.947384
1214.93	0.994579	1.60224	0.804741	0.674009	1.15503	0.713827	1.11114	0.920616	0.668929	0.981207	1.17129	0.820755	0.986872	1.15097	1.01474	1.08272	1.13077	0.917992
1215.9	0.969445	1.57972	0.778259	0.650109	1.13185	0.685457	1.0755	0.893051	0.647874	0.954966	1.14541	0.802883	0.961471	1.12572	0.98436	1.06463	1.10801	0.891303
1216.86	0.946442	1.55934	0.754041	0.628322	1.11122	0.659303	1.0423	0.86713	0.628463	0.930539	1.12149	0.787129	0.938594	1.10237	0.956443	1.04837	1.08724	0.867224
1217.83	0.92556	1.54007	0.732062	0.608735	1.09324	0.63544	1.01177	0.843297	0.610817	0.908046	1.09922	0.773274	0.917936	1.08121	0.931312	1.03398	1.06855	0.845558
1218.79	0.906754	1.52064	0.712313	0.591434	1.07784	0.613935	0.984067	0.82195	0.595066	0.887729	1.07845	0.761083	0.899337	1.06236	0.909092	1.02147	1.05185	0.826206
1219.76	0.889979	1.4998	0.694825	0.576467	1.06489	0.59487	0.959305	0.803349	0.581322	0.869794	1.0593	0.750401	0.882816	1.04568	0.889675	1.01081	1.03716	0.809173
1220.72	0.875178	1.47687	0.679649	0.563797	1.05425	0.578304	0.93751	0.787542	0.569629	0.854266	1.04203	0.74115	0.868488	1.03083	0.872752	1.00198	1.0245	0.794474
1221.68	0.862287	1.45218	0.666803	0.553285	1.04575	0.564225	0.918582	0.774353	0.559932	0.840961	1.02694	0.733266	0.856429	1.01742	0.857944	0.994929	1.01385	0.782026
1222.65	0.851226	1.42707	0.656227	0.544694	1.03915	0.552504	0.902316	0.763457	0.552076	0.829584	1.01422	0.726646	0.846598	1.00521	0.844981	0.989563	1.00494	0.771611
1223.61	0.84189	1.40343	0.647743	0.537713	1.03408	0.542872	0.888451	0.754478	0.545822	0.819858	1.00379	0.721138	0.838802	0.994294	0.833771	0.985699	0.997276	0.762921
1224.58	0.834117	1.38298	0.641046	0.531982	1.03007	0.534931	0.876711	0.747059	0.540858	0.811586	0.995331	0.716563	0.832684	0.984937	0.824322	0.983035	0.990278	0.755615
1225.54	0.827643	1.36662	0.635702	0.527115	1.02662	0.528199	0.866765	0.740857	0.536821	0.804594	0.98828	0.712732	0.827733	0.977345	0.81655	0.981162	0.98349	0.749345
1226.51	0.82208	1.35418	0.631189	0.522707	1.0233	0.522168	0.858167	0.735489	0.533316	0.79859	0.981982	0.709429	0.823325	0.971349	0.810105	0.979617	0.976702	0.74375
1227.47	0.816921	1.34455	0.626933	0.518346	1.01976	0.516341	0.850294	0.730492	0.529936	0.793068	0.975799	0.706384	0.818814	0.966319	0.804336	0.977956	0.969926	0.738411
1228.43	0.81159	1.33599	0.62237	0.513623	1.01572	0.510258	0.842382	0.725326	0.526292	0.787318	0.969196	0.703268	0.81366	0.961344	0.798413	0.975789	0.963237	0.732852
1229.4	0.805534	1.3265	0.616993	0.508169	1.01096	0.503504	0.833652	0.719458	0.522025	0.780607	0.961773	0.699754	0.807532	0.955606	0.791537	0.972792	0.956636	0.726587
1230.36	0.798328	1.31423	0.610419	0.501718	1.00524	0.495743	0.823507	0.712473	0.516839	0.772413	0.953282	0.695604	0.80034	0.948694	0.783136	0.968695	0.950004	0.719237
1231.33	0.78978	1.29784	0.60248	0.494182	0.998422	0.486798	0.811712	0.704196	0.510558	0.762613	0.943668	0.690758	0.792213	0.940705	0.772984	0.963303	0.943149	0.710673
1232.29	0.779996	1.27698	0.593297	0.485704	0.990523	0.47674	0.798476	0.694764	0.503192	0.751498	0.93311	0.685348	0.783434	0.932072	0.761248	0.956568	0.935897	0.701088
1233.25	0.769376	1.25252	0.583308	0.476644	0.981783	0.465916	0.784404	0.684615	0.494996	0.739625	0.922028	0.679645	0.77438	0.923286	0.748454	0.948665	0.928152	0.690964
1234.22	0.758526	1.22638	0.573192	0.467508	0.972677	0.454897	0.770339	0.674415	0.486459	0.727623	0.911003	0.67397	0.76548	0.914692	0.735389	0.940044	0.919948	0.680918
1235.18	0.748132	1.20087	0.563732	0.458831	0.963859	0.444341	0.757175	0.664926	0.478229	0.716059	0.900636	0.668625	0.75718	0.906476	0.722937	0.931384	0.911482	0.671505
1236.15	0.738836	1.178	0.555642	0.451095	0.95607	0.434858	0.745688	0.656875	0.470971	0.705435	0.891424	0.663874	0.749889	0.898785	0.7119	0.923464	0.903144	0.663092
1237.11	0.731131	1.15896	0.549434	0.444665	0.950008	0.426909	0.736435	0.65083	0.465236	0.696214	0.883688	0.659942	0.74391	0.891853	0.702841	0.916974	0.895495	0.65584
1238.08	0.725327	1.14414	0.545349	0.439771	0.946203	0.420761	0.729708	0.647116	0.46137	0.688818	0.877592	0.657013	0.73938	0.886023	0.696019	0.912347	0.88917	0.649782
1239.04	0.721545	1.13334	0.543382	0.436525	0.944929	0.416509	0.72557	0.645806	0.459502	0.683553	0.87321	0.65521	0.736263	0.881672	0.69145	0.909674	0.884723	0.644939
1240	0.71978	1.12627	0.543389	0.434955	0.946215	0.414129	0.723956	0.64678	0.459611	0.680527	0.87062	0.654583	0.734413	0.879084	0.689056	0.908763	0.882499	0.641403
1240.97	0.719985	1.12278	0.545227	0.435053	0.949947	0.413556	0.724805	0.649845	0.461634	0.679628	0.869969	0.655131	0.733696	0.878395	0.68882	0.909319	0.882587	0.639353
1241.93	0.722149	1.12297	0.548868	0.436823	0.95602	0.414753	0.728152	0.65485	0.465549	0.680618	0.871474	0.656838	0.734108	0.879606	0.690857	0.911161	0.884879	0.639011
1242.9	0.726327	1.12699	0.554416	0.440314	0.964447	0.417739	0.734131	0.661755	0.471405	0.683292	0.875365	0.659718	0.735826	0.882664	0.695359	0.91437	0.889191	0.640576
1243.86	0.732622	1.13485	0.562052	0.445612	0.975361	0.422578	0.742892	0.670641	0.479292	0.687627	0.88179	0.663837	0.739181	0.88753	0.702474	0.919286	0.895388	0.644177
1244.83	0.741125	1.14633	0.571922	0.452818	0.988898	0.429332	0.754478	0.681658	0.489275	0.693805	0.890737	0.669283	0.744549	0.894198	0.712207	0.926348	0.903426	0.649856
1245.79	0.751844	1.16106	0.584034	0.461987	1.00504	0.437992	0.768742	0.694937	0.501326	0.702108	0.902013	0.676119	0.752207	0.902644	0.724396	0.935862	0.913316	0.657569
1246.75	0.764644	1.17861	0.598206	0.473051	1.0235	0.448425	0.785327	0.710489	0.515274	0.712721	0.915281	0.684328	0.762222	0.912746	0.73877	0.947813	0.92501	0.667176
1247.72	0.779213	1.19854	0.614056	0.485758	1.04374	0.460354	0.803716	0.728113	0.530781	0.725561	0.930119	0.693766	0.774386	0.924218	0.755	0.961815	0.938281	0.67842
1248.68	0.795059	1.22025	0.631024	0.499633	1.06507	0.473368	0.823301	0.747331	0.547352	0.740211	0.946051	0.70414	0.788224	0.93662	0.772692	0.977191	0.952648	0.690901
1249.65	0.811534	1.24289	0.648392	0.514006	1.08673	0.486966	0.843438	0.767387	0.564366	0.755978	0.96252	0.715002	0.803037	0.949427	0.791322	0.993141	0.967392	0.704077
1250.61	0.827877	1.2654	0.665324	0.5281	1.10794	0.50059	0.863438	0.787303	0.581132	0.772003	0.978828	0.725757	0.817973	0.96211	0.810154	1.0089	0.981655	0.717301
1251.58	0.843269	1.28663	0.68093	0.541151	1.12778	0.513645	0.88253	0.805992	0.596936	0.787379	0.994118	0.735713	0.832097	0.974179	0.828231	1.02379	0.994588	0.729878
1252.54	0.856898	1.30567	0.694382	0.55251	1.14515	0.525499	0.899816	0.822401	0.611083	0.801211	1.00744	0.744178	0.844467	0.985154	0.844463	1.03722	1.0055	0.741118
1253.5	0.868028	1.32185	0.705042	0.561691	1.15885	0.535509	0.914308	0.835626	0.622915	0.812652	1.01797	0.75058	0.854254	0.994511	0.857805	1.04859	1.01394	0.750379
1254.47	0.876066	1.33468	0.712543	0.568334	1.16789	0.543063	0.925067	0.844978	0.631838	0.820952	1.02513	0.754589	0.860866	1.00168	0.867437	1.05725	1.01973	0.757095
1255.43	0.880596	1.34357	0.716741	0.572127	1.17174	0.54764	0.931369	0.849983	0.63735	0.825536	1.02871	0.756141	0.864041	1.00612	0.872846	1.06254	1.02286	0.76081
1256.4	0.881378	1.34775	0.717564	0.572748	1.17052	0.54885	0.93282	0.85037	0.639068	0.826076	1.02873	0.755377	0.863824	1.00746	0.87379	1.06389	1.02338	0.761217
1257.36	0.878345	1.34645	0.714904	0.569903	1.16476	0.546459	0.929341	0.846099	0.636767	0.822548	1.02527	0.752548	0.860479	1.00558	0.870235	1.06097	1.02134	0.758213
1258.32	0.871638	1.33933	0.708671	0.563486	1.15512	0.540453	0.921127	0.83748	0.630476	0.815258	1.01846	0.747953	0.85439	1.00062	0.862363	1.05382	1.01685	0.751988
1259.29	0.861693	1.3267	0.699014	0.553786	1.14227	0.531143	0.908637	0.825279	0.620591	0.804849	1.00862	0.741952	0.846039	0.99304	0.850681	1.04297	1.01014	0.743075
1260.25	0.849281	1.30958	0.686548	0.541582	1.12693	0.519235	0.892643	0.810686	0.607935	0.792243	0.996435	0.734987	0.836031	0.983455	0.836078	1.02937	1.00173	0.732314
1261.22	0.83539	1.28926	0.672345	0.527986	1.10991	0.505739	0.874234	0.795057	0.59364	0.77847	0.982865	0.727545	0.825091	0.972586	0.819721	1.01418	0.992348	0.72065
1262.18	0.821005	1.26691	0.65764	0.514113	1.09219	0.49172	0.854697	0.779561	0.578883	0.764453	0.968883	0.720057	0.813963	0.961122	0.802789	0.99845	0.982771	0.708887
1263.15	0.806916	1.24346	0.643472	0.500802	1.0747	0.478054	0.835322	0.764969	0.564627	0.750858	0.955204	0.712813	0.803267	0.949677	0.786225	0.98295	0.973631	0.697535
1264.11	0.793661	1.21975	0.630507	0.48854	1.05825	0.465323	0.817227	0.751689	0.55152	0.738091	0.942222	0.705959	0.793404	0.93879	0.77065	0.968159	0.965306	0.686845
1265.07	0.78161	1.1968	0.619092	0.47758	1.04345	0.453871	0.801262	0.739951	0.539935	0.726405	0.930181	0.699581	0.784559	0.928954	0.75645	0.954408	0.957928	0.676958
1266.04	0.771062	1.17578	0.609426	0.468089	1.03078	0.443911	0.787987	0.729983	0.530085	0.716023	0.919367	0.6938	0.776789	0.920612	0.743903	0.941988	0.951488	0.668049
1267	0.762308	1.15789	0.601704	0.460244	1.02062	0.435616	0.777688	0.722081	0.522115	0.707213	0.910202	0.688825	0.770133	0.914101	0.733294	0.931169	0.945961	0.660376
1267.97	0.755611	1.14407	0.596161	0.45423	1.01327	0.429135	0.770435	0.716546	0.51615	0.700279	0.90316	0.684923	0.764699	0.909595	0.724946	0.922136	0.941408	0.654243
1268.93	0.751148	1.13475	0.593	0.450177	1.00887	0.424575	0.766142	0.71357	0.512285	0.69549	0.898597	0.682327	0.760654	0.907063	0.71917	0.914927	0.938027	0.6499
1269.9	0.748909	1.12972	0.592244	0.448063	1.00727	0.421922	0.764574	0.713095	0.510514	0.692937	0.896576	0.681126	0.758117	0.906258	0.716124	0.909408	0.936083	0.647429
1270.86	0.748593	1.12818	0.593559	0.447618	1.00792	0.42096	0.765254	0.714687	0.5106	0.692395	0.896769	0.681166	0.756988	0.906728	0.715598	0.905282	0.935734	0.646644
1271.82	0.749537	1.12875	0.596174	0.44827	1.0098	0.421196	0.767349	0.717496	0.511957	0.693227	0.898446	0.68202	0.756821	0.907835	0.716844	0.902105	0.936816	0.647028
1272.79	0.750787	1.1298	0.598964	0.449202	1.0116	0.421879	0.769674	0.720364	0.513649	0.694475	0.900572	0.683062	0.756869	0.908838	0.718619	0.899297	0.938734	0.647779
1273.75	0.751304	1.12972	0.600747	0.44953	1.01208	0.422138	0.770928	0.722105	0.514584	0.69511	0.902011	0.683629	0.756311	0.909032	0.719495	0.896197	0.940577	0.647981
1274.72	0.750274	1.12738	0.600648	0.448559	1.01038	0.421221	0.770108	0.721868	0.513851	0.694362	0.901788	0.683221	0.754547	0.907928	0.718348	0.892156	0.941426	0.646859
1275.68	0.747352	1.12237	0.598372	0.445993	1.00631	0.418717	0.76687	0.719421	0.511041	0.691938	0.899371	0.681633	0.751382	0.905409	0.714751	0.8867	0.940682	0.644022
1276.65	0.742773	1.11508	0.594284	0.442027	1.00031	0.414701	0.761658	0.715235	0.506417	0.68807	0.894877	0.679012	0.747038	0.90178	0.709091	0.8797	0.93827	0.639597
1277.61	0.737279	1.10658	0.589288	0.437282	0.993357	0.409729	0.755533	0.710344	0.500846	0.683397	0.88912	0.67581	0.742039	0.897699	0.702385	0.871481	0.934638	0.634222
1278.57	0.731888	1.09833	0.584544	0.432616	0.986694	0.40467	0.749794	0.706015	0.495511	0.678754	0.883402	0.672647	0.737037	0.893966	0.695905	0.862793	0.930565	0.62886
1279.54	0.727569	1.09173	0.581102	0.428837	0.981484	0.400429	0.745542	0.703314	0.491499	0.674934	0.879057	0.670121	0.732655	0.891251	0.690758	0.854591	0.926881	0.62448
1280.5	0.724938	1.08774	0.579573	0.42646	0.978486	0.397637	0.743369	0.70277	0.489429	0.672486	0.876942	0.668609	0.729372	0.889872	0.68757	0.847698	0.924203	0.621731
1281.47	0.724118	1.08669	0.579982	0.425581	0.977834	0.396487	0.743293	0.704269	0.489303	0.67161	0.877139	0.668176	0.72745	0.889737	0.686385	0.842522	0.922806	0.620747
1282.43	0.724803	1.08829	0.581873	0.425957	0.979044	0.396764	0.744942	0.707248	0.490634	0.67219	0.879048	0.66862	0.726922	0.890481	0.686793	0.838974	0.922661	0.621203
1283.39	0.726498	1.09195	0.584603	0.4272	0.981266	0.398055	0.747844	0.711059	0.492773	0.673916	0.881811	0.669625	0.72763	0.891719	0.68821	0.836637	0.9236	0.62256
1284.36	0.728792	1.09702	0.587685	0.428994	0.983675	0.399989	0.751673	0.715313	0.495242	0.676453	0.884808	0.670941	0.729299	0.893257	0.690181	0.835059	0.925491	0.62438
1285.32	0.731532	1.10303	0.591002	0.431218	0.985834	0.402398	0.756335	0.720036	0.497923	0.679572	0.887956	0.672487	0.731637	0.895179	0.692574	0.834009	0.928329	0.626524
1286.29	0.734834	1.10975	0.594807	0.433942	0.987869	0.40532	0.761898	0.725576	0.50103	0.683214	0.891652	0.674361	0.734436	0.897777	0.695601	0.833574	0.932196	0.62917
1287.25	0.738927	1.11711	0.599496	0.437307	0.990348	0.408862	0.768424	0.732327	0.504904	0.687433	0.896416	0.676742	0.73762	0.901367	0.699636	0.834024	0.937125	0.632614
1288.22	0.743914	1.12504	0.605269	0.441345	0.993884	0.413015	0.775782	0.74039	0.509737	0.692269	0.902458	0.679736	0.741207	0.90605	0.704895	0.835539	0.942923	0.636993
1289.18	0.749567	1.13327	0.611873	0.445839	0.998675	0.417521	0.783547	0.749351	0.515367	0.697579	0.909421	0.683238	0.745178	0.911548	0.711141	0.83795	0.949085	0.642055
1290.14	0.755297	1.14123	0.618579	0.450305	1.00424	0.421893	0.791035	0.758304	0.521255	0.702951	0.916473	0.686883	0.749346	0.917205	0.717617	0.840682	0.954879	0.647165
1291.11	0.760311	1.14814	0.624422	0.454107	1.00954	0.425558	0.797457	0.766116	0.52664	0.707761	0.922643	0.690131	0.753302	0.922193	0.72326	0.842942	0.959553	0.651516
1292.07	0.763863	1.15318	0.628537	0.45665	1.01336	0.428035	0.802094	0.771762	0.530764	0.711344	0.927166	0.69242	0.756491	0.925797	0.727095	0.844009	0.96255	0.654423
1293.04	0.765457	1.15569	0.630399	0.457545	1.01476	0.429036	0.804436	0.774599	0.533041	0.713185	0.92962	0.693333	0.758369	0.927636	0.728558	0.843446	0.963609	0.655509
1294	0.764946	1.15537	0.629903	0.4567	1.01338	0.428497	0.804266	0.774491	0.533168	0.713076	0.929901	0.692713	0.758584	0.927737	0.727628	0.841153	0.962768	0.654752
1294.97	0.762526	1.15236	0.627316	0.45433	1.00943	0.426565	0.8017	0.771802	0.531165	0.711168	0.928139	0.690699	0.757101	0.926424	0.72473	0.837292	0.960299	0.65242
1295.93	0.75864	1.14718	0.623161	0.450866	1.00356	0.42355	0.797159	0.767268	0.52735	0.7079	0.92465	0.687669	0.754217	0.924108	0.720502	0.832144	0.956627	0.648961
1296.89	0.75382	1.14051	0.618059	0.4468	0.99653	0.419844	0.791254	0.761753	0.522239	0.703819	0.919916	0.684084	0.750424	0.921087	0.715531	0.825996	0.952208	0.644878
1297.86	0.74854	1.13295	0.612592	0.442541	0.988938	0.41584	0.784633	0.756011	0.516402	0.699386	0.914524	0.680329	0.746217	0.917496	0.710212	0.81908	0.947417	0.640618
1298.82	0.743147	1.12495	0.607208	0.438347	0.981159	0.411856	0.77787	0.750533	0.510326	0.69487	0.909071	0.676618	0.741924	0.91342	0.704754	0.811612	0.942484	0.636503
1299.79	0.737886	1.11692	0.602212	0.434363	0.973426	0.408116	0.77144	0.745552	0.504369	0.690396	0.904048	0.673032	0.73769	0.909078	0.699318	0.803867	0.937526	0.632709
1300.75	0.732971	1.10933	0.597799	0.430707	0.965972	0.404776	0.765744	0.741155	0.498785	0.686072	0.899788	0.669619	0.733568	0.904895	0.694128	0.796222	0.932646	0.629296
1301.72	0.728636	1.10276	0.594101	0.427527	0.959113	0.401949	0.761112	0.73742	0.493769	0.682086	0.896467	0.666498	0.729656	0.901402	0.6895	0.78912	0.928053	0.626283
1302.68	0.725136	1.09784	0.591224	0.424999	0.953202	0.399738	0.757777	0.734505	0.489493	0.678724	0.894167	0.663877	0.72617	0.899038	0.685771	0.782972	0.924094	0.623727
1303.64	0.722701	1.09506	0.589263	0.423278	0.948531	0.398235	0.755842	0.732671	0.486125	0.676291	0.89295	0.662006	0.723423	0.898014	0.683206	0.77804	0.921189	0.621788
1304.61	0.721488	1.0947	0.588295	0.422458	0.94525	0.397521	0.755288	0.732224	0.483824	0.675014	0.892895	0.661077	0.721728	0.898293	0.681938	0.774392	0.919667	0.620733
1305.57	0.721549	1.0967	0.588369	0.422551	0.943361	0.397651	0.756025	0.733413	0.482732	0.674964	0.894076	0.661143	0.721274	0.899701	0.681969	0.771933	0.919617	0.620857
1306.54	0.722829	1.10073	0.589495	0.423513	0.942779	0.398654	0.757979	0.73632	0.48294	0.676062	0.8965	0.662084	0.722059	0.902052	0.683224	0.770507	0.920833	0.622358
1307.5	0.72522	1.10628	0.591679	0.425301	0.943451	0.400552	0.76118	0.740851	0.484474	0.67816	0.900091	0.66368	0.723937	0.905245	0.685637	0.770016	0.922944	0.625254
1308.46	0.728667	1.11292	0.594987	0.427949	0.945461	0.403405	0.765822	0.746851	0.487322	0.681186	0.904767	0.665749	0.726771	0.909295	0.689242	0.770525	0.925677	0.629411
1309.43	0.73326	1.12047	0.599611	0.431611	0.949056	0.407351	0.772254	0.75428	0.491495	0.685255	0.910576	0.668292	0.730589	0.914334	0.694222	0.772271	0.929076	0.634677
1310.39	0.739238	1.12918	0.605842	0.436526	0.954553	0.412577	0.780873	0.763289	0.497063	0.690655	0.917772	0.671539	0.735629	0.920589	0.700873	0.775577	0.933516	0.640994
1311.36	0.746846	1.13953	0.61392	0.442875	0.962122	0.419203	0.791904	0.774084	0.504094	0.697685	0.926703	0.675825	0.74219	0.928295	0.709437	0.780662	0.939457	0.648395
1312.32	0.756081	1.15194	0.623773	0.450574	0.971508	0.427097	0.805106	0.7866	0.512493	0.706374	0.937519	0.681352	0.750345	0.937525	0.71986	0.787407	0.94705	0.656846
1313.29	0.766468	1.16632	0.634806	0.459119	0.98188	0.435752	0.819604	0.8002	0.521825	0.716254	0.94984	0.687944	0.759701	0.948003	0.731606	0.795211	0.955834	0.666065
1314.25	0.777059	1.18178	0.645927	0.467642	0.99196	0.444357	0.834001	0.813671	0.53128	0.72636	0.962638	0.69499	0.769388	0.95903	0.74367	0.803083	0.964766	0.675464
1315.21	0.786686	1.19677	0.655843	0.475162	1.00042	0.452041	0.846786	0.82557	0.539841	0.735518	0.974473	0.70163	0.778337	0.969617	0.754836	0.809952	0.972601	0.684267
1316.18	0.794314	1.20952	0.663438	0.480876	1.00625	0.45812	0.856749	0.834693	0.546547	0.742717	0.983949	0.707063	0.785632	0.978737	0.763969	0.814993	0.978368	0.691715
1317.14	0.799309	1.21858	0.668058	0.484347	1.00902	0.462238	0.863219	0.840418	0.550747	0.747379	0.990164	0.71078	0.790741	0.985603	0.770244	0.817822	0.981653	0.697239
1318.11	0.801618	1.22336	0.66971	0.485609	1.00892	0.464432	0.866213	0.842887	0.55234	0.749518	0.99305	0.712685	0.793623	0.989926	0.773362	0.818552	0.982685	0.70063
1319.07	0.801875	1.22459	0.669149	0.48523	1.00687	0.465172	0.866543	0.843047	0.551925	0.749778	0.993495	0.713116	0.794773	0.992122	0.773801	0.817796	0.982262	0.702199
1320.04	0.801268	1.22409	0.667709	0.484215	1.00425	0.465298	0.865723	0.842429	0.550686	0.749285	0.993054	0.712749	0.795133	0.99326	0.772835	0.816515	0.981518	0.702807
1321	0.801126	1.22403	0.666806	0.48368	1.00247	0.465765	0.86549	0.842628	0.549929	0.749246	0.993314	0.712364	0.795806	0.994653	0.772119	0.815713	0.98154	0.703588
1321.96	0.802447	1.226	0.667437	0.484478	1.00251	0.467326	0.867216	0.844779	0.550593	0.750559	0.99532	0.712602	0.797696	0.997342	0.773046	0.816132	0.983032	0.705537
1322.93	0.805696	1.23068	0.670013	0.487024	1.00469	0.470369	0.87159	0.849351	0.553076	0.753645	0.999448	0.713859	0.801303	1.00183	0.776364	0.818147	0.98621	0.709226
1323.89	0.810872	1.23801	0.674503	0.491325	1.00885	0.47495	0.87865	0.856241	0.557359	0.758519	1.00561	0.716314	0.806715	1.00813	0.782156	0.821826	0.990886	0.714772
1324.86	0.817664	1.24749	0.680642	0.497094	1.01453	0.480897	0.887951	0.864982	0.563201	0.764904	1.0135	0.719963	0.81368	1.01589	0.790015	0.827018	0.996601	0.721923
1325.82	0.825594	1.25845	0.688077	0.503857	1.02121	0.487909	0.898759	0.874947	0.570265	0.772342	1.02271	0.724643	0.821716	1.02459	0.799256	0.833404	1.00278	0.730177
1326.79	0.834135	1.27018	0.696425	0.51109	1.02842	0.495644	0.910267	0.885564	0.578169	0.780314	1.03274	0.730046	0.830249	1.03364	0.809139	0.840549	1.00893	0.738924
1327.75	0.842822	1.28203	0.70527	0.518343	1.0359	0.503771	0.921795	0.89645	0.586484	0.788371	1.04306	0.735773	0.838775	1.04256	0.819069	0.84797	1.01474	0.747605
1328.71	0.85128	1.29344	0.714129	0.525302	1.04346	0.511968	0.932864	0.907367	0.594719	0.79621	1.05312	0.74141	0.84694	1.05104	0.828668	0.855208	1.02012	0.755803
1329.68	0.859164	1.30388	0.722408	0.531721	1.05089	0.519851	0.943082	0.917988	0.602307	0.803595	1.06237	0.746571	0.854484	1.05886	0.837656	0.861836	1.02507	0.763212
1330.64	0.866056	1.31274	0.729434	0.537317	1.05775	0.526928	0.951984	0.927687	0.608645	0.81021	1.0703	0.750908	0.861122	1.0658	0.845666	0.867441	1.02945	0.769566
1331.61	0.871509	1.31947	0.734604	0.541736	1.06345	0.532661	0.959023	0.935593	0.613239	0.815587	1.07656	0.754143	0.866513	1.07161	0.85218	0.871651	1.03302	0.774619
1332.57	0.875185	1.32375	0.737609	0.544685	1.06742	0.536656	0.963782	0.940953	0.615881	0.819236	1.081	0.756119	0.870358	1.07598	0.856689	0.874242	1.03556	0.778228
1333.53	0.877011	1.3257	0.738533	0.546076	1.06939	0.538825	0.966198	0.943508	0.616717	0.82088	1.08361	0.756857	0.872541	1.07875	0.858936	0.875235	1.03701	0.780429
1334.5	0.877161	1.3257	0.737721	0.54606	1.06933	0.539366	0.96655	0.943521	0.616108	0.820581	1.08447	0.756514	0.873137	1.07991	0.859006	0.874855	1.0375	0.781402
1335.46	0.875862	1.32417	0.73549	0.544882	1.0673	0.538568	0.965195	0.941433	0.614356	0.818654	1.08348	0.75527	0.872266	1.07955	0.857185	0.873379	1.03718	0.781299
1336.43	0.873184	1.32128	0.731885	0.542673	1.06321	0.536591	0.962247	0.937442	0.611459	0.81545	1.08031	0.753204	0.869923	1.07775	0.853719	0.870939	1.03599	0.780052
1337.39	0.86895	1.31682	0.726635	0.539323	1.05691	0.533351	0.957421	0.931315	0.607038	0.811178	1.07453	0.750242	0.865933	1.07457	0.848642	0.867425	1.03352	0.777297
1338.36	0.862919	1.31044	0.719427	0.53455	1.04847	0.528625	0.95023	0.922656	0.600557	0.805868	1.06614	0.746246	0.860157	1.07011	0.841841	0.862557	1.02919	0.772563
1339.32	0.855193	1.30204	0.71042	0.52825	1.0387	0.52238	0.940583	0.911583	0.591901	0.799508	1.05604	0.741227	0.852859	1.06465	0.833345	0.856216	1.02278	0.765797
1340.28	0.846387	1.29203	0.700405	0.520806	1.02883	0.515003	0.92917	0.899027	0.581725	0.792234	1.04578	0.735482	0.844754	1.05852	0.823577	0.848718	1.01482	0.757692
1341.25	0.837161	1.28086	0.690169	0.512845	1.01948	0.507047	0.916938	0.886003	0.570945	0.784282	1.03632	0.729368	0.836469	1.05193	0.813114	0.840605	1.0062	0.749164
1342.21	0.827709	1.26855	0.679879	0.504751	1.01033	0.498807	0.904316	0.872791	0.559978	0.775783	1.02743	0.723032	0.828102	1.04484	0.802284	0.832204	0.997358	0.740623
1343.18	0.817814	1.25468	0.669202	0.496541	1.00058	0.490276	0.891169	0.859028	0.548683	0.766698	1.01834	0.716407	0.819384	1.03714	0.79111	0.823524	0.988178	0.731903
1344.14	0.807209	1.23884	0.657761	0.488086	0.989641	0.481376	0.877234	0.844263	0.536774	0.756936	1.0084	0.709404	0.810052	1.02876	0.779528	0.814462	0.978374	0.722661
1345.11	0.795846	1.22096	0.645471	0.479329	0.977416	0.472149	0.862493	0.828366	0.524168	0.74651	0.997411	0.702052	0.800066	1.01982	0.767584	0.805018	0.967845	0.712724
1346.07	0.784022	1.20158	0.632679	0.470415	0.964381	0.46284	0.84734	0.811699	0.511153	0.735661	0.985708	0.694565	0.78969	1.01058	0.755533	0.795419	0.956851	0.702282
1347.03	0.772367	1.18188	0.620123	0.461725	0.951479	0.453881	0.832569	0.795069	0.49837	0.724911	0.974034	0.687326	0.779459	1.00149	0.743857	0.786143	0.945992	0.69193
1348	0.761694	1.16344	0.608719	0.453817	0.939834	0.445794	0.819167	0.779517	0.486639	0.71498	0.963302	0.680792	0.770072	0.993167	0.733197	0.777844	0.936013	0.682508
1348.96	0.752742	1.14771	0.599229	0.44725	0.930359	0.439035	0.808001	0.765996	0.476676	0.706581	0.954279	0.675354	0.762206	0.986287	0.724184	0.771149	0.927523	0.674796
1349.93	0.745948	1.13559	0.592017	0.442394	0.923483	0.43387	0.799551	0.75511	0.468869	0.700178	0.947367	0.671229	0.756316	0.98142	0.717261	0.766451	0.920806	0.669205
1350.89	0.741383	1.12725	0.587022	0.439335	0.919144	0.430346	0.79387	0.74704	0.463246	0.695891	0.942597	0.668446	0.752543	0.978856	0.71259	0.763812	0.915836	0.66569
1351.86	0.738864	1.12235	0.583948	0.437928	0.917003	0.428375	0.79073	0.741662	0.459613	0.693564	0.939818	0.666915	0.750739	0.978574	0.710104	0.763023	0.91244	0.663901
1352.82	0.738145	1.12038	0.582497	0.437957	0.916706	0.42787	0.789867	0.738725	0.457748	0.692948	0.93892	0.666542	0.750611	0.980332	0.709663	0.763772	0.910477	0.663446
1353.78	0.739048	1.12089	0.582497	0.439269	0.918035	0.428828	0.791121	0.737966	0.457505	0.693833	0.939944	0.667288	0.751864	0.983806	0.711164	0.765797	0.909908	0.664095
1354.75	0.741454	1.12356	0.583865	0.441784	0.920868	0.431282	0.794394	0.739114	0.458774	0.696065	0.942976	0.669127	0.754274	0.98866	0.7145	0.768931	0.91073	0.66581
1355.71	0.745181	1.12805	0.586449	0.445387	0.925028	0.435134	0.799471	0.74181	0.461339	0.699459	0.9479	0.671945	0.757667	0.994547	0.719413	0.77305	0.912826	0.668604
1356.68	0.749922	1.1339	0.589952	0.449854	0.93021	0.440069	0.805945	0.745606	0.464829	0.703775	0.95427	0.675502	0.761867	1.00113	0.725453	0.778022	0.91591	0.672386
1357.64	0.755401	1.14075	0.59409	0.454963	0.93613	0.445728	0.813442	0.750154	0.468884	0.708868	0.961538	0.679564	0.766758	1.00824	0.732205	0.783803	0.919698	0.677009
1358.61	0.761678	1.14872	0.598929	0.460765	0.942844	0.452042	0.822046	0.755489	0.473471	0.714951	0.969479	0.684145	0.772468	1.0161	0.739683	0.790655	0.924214	0.682522
1359.57	0.769403	1.15872	0.605165	0.467823	0.950981	0.459519	0.832637	0.762258	0.479144	0.722796	0.978544	0.689674	0.779581	1.02557	0.748633	0.799352	0.930025	0.689428
1360.53	0.779801	1.17253	0.614136	0.477208	0.961693	0.469236	0.846832	0.77169	0.487062	0.733627	0.989875	0.696946	0.789156	1.03811	0.760488	0.811093	0.93822	0.698714
1361.5	0.794007	1.1919	0.627169	0.489915	0.975971	0.482252	0.866081	0.784975	0.498451	0.748367	1.00469	0.70663	0.802206	1.05505	0.776601	0.826768	0.949806	0.71129
1362.46	0.81175	1.21671	0.644178	0.505682	0.993389	0.498413	0.889888	0.801984	0.513385	0.766335	1.02297	0.7184	0.818547	1.07616	0.7967	0.845635	0.964513	0.726855
1363.43	0.830835	1.24402	0.662978	0.522533	1.01175	0.51586	0.91517	0.820728	0.530139	0.785011	1.04284	0.730729	0.836287	1.09899	0.818276	0.865076	0.980325	0.743484
1364.39	0.848892	1.27024	0.680997	0.538337	1.0289	0.532546	0.938707	0.83899	0.546559	0.802113	1.06208	0.742182	0.853294	1.12076	0.838577	0.882682	0.995035	0.759157
1365.35	0.865279	1.29401	0.69736	0.552504	1.0445	0.547926	0.959793	0.856181	0.561855	0.817397	1.07991	0.752583	0.868889	1.14054	0.856862	0.898106	1.00795	0.77337
1366.32	0.880814	1.31606	0.712764	0.565736	1.05958	0.562715	0.979822	0.873109	0.576545	0.832054	1.09689	0.762677	0.883671	1.15907	0.874115	0.912475	1.01969	0.786864
1367.28	0.89637	1.33734	0.728081	0.578836	1.07518	0.577634	1.00029	0.890593	0.591292	0.847133	1.1136	0.773154	0.898336	1.17713	0.891426	0.926841	1.03099	0.800438
1368.25	0.911909	1.35774	0.743314	0.591881	1.09131	0.592525	1.02134	0.908439	0.606	0.862572	1.12976	0.784003	0.912828	1.19455	0.908834	0.941238	1.04199	0.814134
1369.21	0.926375	1.37594	0.757429	0.604142	1.10688	0.606271	1.04151	0.925295	0.619666	0.877155	1.1442	0.794436	0.926224	1.21013	0.925149	0.954642	1.05216	0.827145
1370.18	0.938364	1.39044	0.768988	0.6146	1.1203	0.617468	1.05856	0.939391	0.630953	0.88928	1.1556	0.803349	0.937277	1.22249	0.938682	0.965679	1.0608	0.838335
1371.14	0.946999	1.40057	0.777035	0.622603	1.13047	0.625293	1.07085	0.949527	0.638963	0.897936	1.16337	0.809954	0.945121	1.23103	0.948269	0.973526	1.06757	0.846903
1372.1	0.95228	1.40668	0.781504	0.628111	1.13708	0.629864	1.0781	0.955477	0.643578	0.903113	1.16788	0.814092	0.949606	1.23631	0.953755	0.978312	1.07266	0.852635
1373.07	0.954871	1.40955	0.783084	0.631505	1.14054	0.632014	1.08123	0.957728	0.645333	0.905559	1.17012	0.816164	0.951245	1.23972	0.95586	0.980946	1.07648	0.855735
1374.03	0.955782	1.40999	0.782949	0.633353	1.14167	0.63289	1.08181	0.957156	0.645209	0.90638	1.17125	0.816958	0.951144	1.2429	0.955876	0.982716	1.07935	0.856697
1375	0.956138	1.40893	0.782462	0.634371	1.14168	0.633581	1.08148	0.954946	0.644466	0.906746	1.1723	0.817451	0.950852	1.24706	0.95539	0.984837	1.08139	0.856407
1375.96	0.956954	1.40774	0.782759	0.635403	1.14194	0.634852	1.0815	0.952428	0.644283	0.907652	1.17391	0.818511	0.951835	1.25256	0.955809	0.988079	1.08287	0.856089
1376.93	0.958975	1.40804	0.78449	0.637302	1.14365	0.637157	1.08264	0.950718	0.645435	0.909801	1.17646	0.82068	0.954949	1.25917	0.957989	0.992802	1.08437	0.856926
1377.89	0.96277	1.41123	0.788029	0.640843	1.14764	0.640929	1.08556	0.950601	0.64839	0.913744	1.1803	0.824279	0.960522	1.2668	0.962371	0.999331	1.08674	0.859788
1378.85	0.968859	1.41825	0.793759	0.646697	1.15444	0.646729	1.09112	0.952702	0.653568	0.920011	1.18585	0.829584	0.968691	1.27568	0.96928	1.00813	1.09087	0.865243
1379.82	0.977597	1.4293	0.802028	0.655288	1.16425	0.655063	1.1002	0.957536	0.661332	0.928984	1.19346	0.83677	0.979446	1.28612	0.978907	1.01956	1.09739	0.873516
1380.78	0.988877	1.44366	0.812834	0.666511	1.1767	0.665982	1.11317	0.965285	0.671692	0.940589	1.20307	0.84569	0.992403	1.29817	0.99104	1.03342	1.1064	0.884294
1381.75	1.00203	1.45977	0.825674	0.679692	1.19087	0.678929	1.12947	0.975609	0.68414	0.954217	1.21415	0.855826	1.00679	1.31145	1.00497	1.04878	1.1174	0.896727
1382.71	1.01626	1.47613	0.839902	0.694055	1.20586	0.693157	1.148	0.987909	0.69798	0.969173	1.22616	0.866617	1.02189	1.3256	1.01993	1.06454	1.12965	0.909944
1383.67	1.03138	1.49219	0.85542	0.709457	1.22144	0.70849	1.16801	1.00196	0.71299	0.98539	1.23919	0.877953	1.03766	1.34084	1.03575	1.08011	1.14278	0.923756
1384.64	1.04812	1.50862	0.873129	0.726789	1.23836	0.725828	1.18978	1.01839	0.729888	1.00382	1.25438	0.890403	1.05503	1.3583	1.0533	1.09585	1.15707	0.939042
1385.6	1.06788	1.52666	0.894655	0.747637	1.2578	0.746886	1.21456	1.03856	0.750109	1.02606	1.27355	0.904905	1.0755	1.37965	1.07412	1.11277	1.17316	0.957438
1386.57	1.09135	1.54661	0.920889	0.772816	1.28006	0.772715	1.24316	1.06328	0.774506	1.05275	1.29764	0.921752	1.0998	1.40545	1.09907	1.13157	1.19094	0.980001
1387.53	1.11666	1.56645	0.949833	0.800351	1.30303	0.801471	1.27391	1.09092	0.801401	1.08157	1.32442	0.939387	1.12606	1.433	1.12637	1.15127	1.20861	1.00524
1388.5	1.13978	1.5828	0.976783	0.825793	1.32306	0.828476	1.3028	1.11752	0.826711	1.10768	1.34872	0.954935	1.15029	1.45697	1.15174	1.16939	1.22349	1.02917
1389.46	1.1578	1.59402	0.998058	0.84583	1.33812	0.849936	1.32668	1.13998	0.847228	1.12771	1.36656	0.966574	1.16955	1.47366	1.17184	1.18397	1.2344	1.04848
1390.42	1.17068	1.60119	1.01331	0.860309	1.3489	0.865387	1.34525	1.15806	0.862671	1.14172	1.3777	0.974488	1.18371	1.48312	1.18626	1.19476	1.24208	1.06267
1391.39	1.17989	1.60638	1.02408	0.870733	1.35711	0.876347	1.35976	1.17311	0.874449	1.15147	1.38411	0.97971	1.19397	1.48737	1.19634	1.20235	1.24795	1.07286
1392.35	1.1867	1.61139	1.03185	0.878367	1.36399	0.884333	1.3712	1.18627	0.883912	1.15847	1.38791	0.983009	1.20121	1.48832	1.20342	1.20712	1.25305	1.08011
1393.32	1.19162	1.61737	1.03724	0.883524	1.3698	0.890041	1.37959	1.19765	0.89157	1.16331	1.39057	0.984589	1.20545	1.48721	1.20831	1.20887	1.25778	1.08474
1394.28	1.19441	1.62468	1.04	0.885619	1.37381	0.893264	1.38412	1.20626	0.896919	1.16582	1.39276	0.984252	1.20615	1.48474	1.21132	1.20703	1.26183	1.08645
1395.25	1.19439	1.63268	1.03925	0.883657	1.37453	0.893137	1.38402	1.21068	0.898652	1.16552	1.39424	0.981742	1.2028	1.48125	1.21228	1.20121	1.26415	1.0848
1396.21	1.191	1.63981	1.03407	0.877103	1.37067	0.888735	1.37951	1.21029	0.895516	1.16219	1.39382	0.977082	1.19565	1.47687	1.21053	1.19195	1.26334	1.07979
1397.17	1.18436	1.64437	1.02442	0.866583	1.36224	0.87995	1.37195	1.20598	0.887515	1.15609	1.39019	0.970696	1.18575	1.47167	1.20522	1.18076	1.25868	1.07199
1398.14	1.17543	1.64559	1.01152	0.853768	1.35092	0.867948	1.36291	1.19941	0.876268	1.14797	1.38323	0.963289	1.17446	1.46594	1.1963	1.16951	1.25088	1.06239
1399.1	1.16555	1.64364	0.997316	0.840549	1.33903	0.85466	1.35346	1.19191	0.864032	1.13874	1.37416	0.955648	1.16296	1.46017	1.18492	1.15951	1.24171	1.05199
1400.07	1.15581	1.63903	0.983447	0.828246	1.32841	0.841771	1.34409	1.18413	0.852485	1.12917	1.3646	0.948402	1.15198	1.45463	1.17275	1.15128	1.23282	1.04158
1401.03	1.14663	1.63217	0.970581	0.817262	1.31988	0.830039	1.33482	1.1762	0.84216	1.11956	1.35556	0.941804	1.14163	1.44907	1.16089	1.14453	1.225	1.0315
1402	1.13771	1.62334	0.958422	0.807176	1.31322	0.819233	1.32517	1.16779	0.832571	1.10974	1.34708	0.935647	1.13136	1.44277	1.14939	1.13845	1.21818	1.02148
1402.96	1.12835	1.61294	0.946169	0.797131	1.30745	0.808505	1.31434	1.15824	0.822671	1.09917	1.33852	0.92938	1.12022	1.43483	1.13757	1.13211	1.21179	1.01091
1403.92	1.11797	1.60201	0.933245	0.786439	1.30121	0.797031	1.30165	1.14692	0.811541	1.08756	1.32904	0.922432	1.10754	1.42477	1.12476	1.12488	1.20523	0.99927
1404.89	1.10677	1.59222	0.920026	0.775243	1.29342	0.784773	1.28738	1.13393	0.799212	1.07538	1.31828	0.914704	1.0937	1.41325	1.11119	1.117	1.19843	0.986867
1405.85	1.09591	1.58521	0.907914	0.764701	1.28411	0.772798	1.27312	1.12044	0.786984	1.064	1.30689	0.90687	1.08039	1.40211	1.09837	1.10957	1.19199	0.975004
1406.82	1.08683	1.58141	0.898336	0.756166	1.27446	0.762556	1.26086	1.1081	0.776573	1.05481	1.29618	0.899991	1.06953	1.39334	1.08806	1.10375	1.18672	0.965194
1407.78	1.0801	1.57966	0.891602	0.750112	1.26589	0.754739	1.25157	1.09782	0.768807	1.04826	1.28712	0.89473	1.06189	1.38774	1.08096	1.09989	1.18289	0.958048
1408.75	1.07521	1.57804	0.886765	0.745872	1.25913	0.748914	1.2447	1.08929	0.763226	1.04371	1.27985	0.890981	1.05678	1.38469	1.07633	1.09733	1.18004	0.952987
1409.71	1.07099	1.57487	0.882247	0.742121	1.25409	0.743956	1.23865	1.08142	0.758584	1.03996	1.27393	0.888076	1.05273	1.3827	1.07256	1.09496	1.17733	0.948723
1410.67	1.06626	1.56947	0.876592	0.737527	1.2502	0.73867	1.23168	1.07309	0.753567	1.03581	1.26875	0.885168	1.04824	1.37997	1.06798	1.09183	1.174	0.943888
1411.64	1.06037	1.56254	0.869136	0.731374	1.24675	0.732352	1.22275	1.0638	0.747422	1.03053	1.26381	0.881631	1.04245	1.37512	1.06161	1.08757	1.16978	0.937629
1412.6	1.05345	1.55563	0.860252	0.723849	1.24321	0.725045	1.21208	1.05388	0.740232	1.02406	1.25887	0.87732	1.03545	1.36779	1.05361	1.08244	1.16492	0.929936
1413.57	1.04599	1.55004	0.850774	0.715628	1.23927	0.717183	1.20054	1.04386	0.732507	1.0167	1.25368	0.872459	1.02782	1.35854	1.04475	1.0769	1.15982	0.921295
1414.53	1.03809	1.54584	0.841033	0.70705	1.23457	0.708859	1.18855	1.03364	0.724383	1.00845	1.24763	0.867181	1.01973	1.34802	1.03535	1.07092	1.15435	0.911908
1415.49	1.02891	1.54152	0.830294	0.697592	1.22813	0.699295	1.17521	1.02193	0.715076	0.998502	1.23939	0.861117	1.01033	1.33615	1.02454	1.06362	1.14758	0.901141
1416.46	1.01667	1.53394	0.816845	0.685914	1.21816	0.686826	1.15827	1.00624	0.702887	0.985302	1.22687	0.853292	0.997795	1.32197	1.01016	1.05341	1.13785	0.88758
1417.42	0.999664	1.51913	0.79911	0.670771	1.20273	0.669879	1.13543	0.984313	0.686248	0.967626	1.20837	0.842686	0.980398	1.30448	0.990121	1.03909	1.12378	0.870128
1418.39	0.978882	1.4959	0.778142	0.653053	1.1825	0.649407	1.10774	0.957388	0.666198	0.947002	1.18544	0.829777	0.95928	1.28469	0.965581	1.02203	1.10661	0.850254
1419.35	0.959065	1.46941	0.758511	0.636524	1.16244	0.629905	1.08102	0.931498	0.647327	0.928304	1.16369	0.817409	0.939467	1.2663	0.942275	1.0067	1.0909	0.832429
1420.32	0.944406	1.44674	0.744054	0.624333	1.14767	0.615295	1.0605	0.911839	0.63354	0.915295	1.14757	0.808295	0.92524	1.25238	0.925258	0.99658	1.08039	0.819924
1421.28	0.934925	1.4304	0.734558	0.616278	1.13909	0.605522	1.04632	0.898289	0.624666	0.907548	1.13662	0.802608	0.916424	1.2427	0.91454	0.991291	1.07482	0.812058
1422.24	0.928468	1.41913	0.72784	0.610534	1.13493	0.598475	1.0359	0.888053	0.618486	0.90273	1.12815	0.799032	0.910572	1.23549	0.907467	0.988759	1.07193	0.806471
1423.21	0.923348	1.41145	0.722309	0.605777	1.1333	0.592536	1.02727	0.879045	0.613333	0.899105	1.12043	0.796408	0.905772	1.22939	0.90189	0.98749	1.06989	0.801516
1424.17	0.918991	1.40675	0.71754	0.601636	1.13298	0.587199	1.01984	0.870723	0.608712	0.896037	1.11332	0.794211	0.90138	1.22393	0.896985	0.98694	1.06793	0.796738
1425.14	0.915512	1.40487	0.713795	0.598291	1.13325	0.582667	1.0138	0.863476	0.604873	0.893564	1.10761	0.792377	0.897615	1.21916	0.892836	0.987066	1.06604	0.792419
1426.1	0.91315	1.40534	0.711398	0.595988	1.13377	0.579261	1.00941	0.857748	0.602192	0.891915	1.10403	0.791042	0.894921	1.21528	0.88978	0.987896	1.06457	0.78901
1427.07	0.912005	1.40732	0.710439	0.594839	1.13455	0.577139	1.00668	0.853616	0.600837	0.891272	1.1027	0.790392	0.893584	1.21252	0.888047	0.989421	1.06389	0.786833
1428.03	0.912109	1.40977	0.710841	0.594908	1.13604	0.576347	1.00552	0.850926	0.600812	0.891788	1.10326	0.790636	0.893719	1.21127	0.887766	0.991738	1.06439	0.786118
1428.99	0.913529	1.41193	0.712488	0.596317	1.1389	0.576943	1.00593	0.849629	0.602082	0.893615	1.10517	0.791974	0.895365	1.21205	0.88906	0.995148	1.06631	0.787083
1429.96	0.916292	1.41368	0.715223	0.599116	1.14356	0.578921	1.00798	0.849865	0.604569	0.896768	1.10793	0.794431	0.898446	1.21517	0.891949	0.999983	1.06959	0.789787
1430.92	0.920192	1.41561	0.718766	0.603061	1.14982	0.582026	1.01151	0.851695	0.608045	0.900973	1.11122	0.797697	0.90265	1.22017	0.896134	1.00625	1.07375	0.793886
1431.89	0.924814	1.41862	0.722786	0.607669	1.15696	0.585792	1.01609	0.854862	0.612189	0.905796	1.11487	0.801272	0.907522	1.22596	0.901057	1.01351	1.07815	0.798727
1432.85	0.929809	1.42338	0.72709	0.612533	1.16433	0.589834	1.02128	0.858917	0.616809	0.910979	1.11884	0.804797	0.912724	1.23153	0.906229	1.02119	1.08251	0.803774
1433.82	0.934996	1.43007	0.731619	0.617465	1.17169	0.593979	1.02685	0.86343	0.621903	0.916494	1.12305	0.808164	0.918098	1.23631	0.911373	1.0287	1.08694	0.808801
1434.78	0.940065	1.43802	0.736128	0.622201	1.17864	0.598015	1.03247	0.867882	0.627348	0.922142	1.12702	0.811283	0.923352	1.24006	0.916119	1.0352	1.09162	0.813599
1435.74	0.943975	1.44495	0.739647	0.625821	1.1838	0.601157	1.03693	0.871186	0.632237	0.926817	1.12953	0.81369	0.927508	1.24232	0.919448	1.03916	1.09598	0.8174
1436.71	0.944905	1.4472	0.740429	0.62665	1.18476	0.601887	1.03783	0.871569	0.634588	0.928373	1.12894	0.814446	0.92887	1.2422	0.919654	1.03894	1.09833	0.818726
1437.67	0.941719	1.44266	0.737359	0.623613	1.18031	0.599084	1.03332	0.867794	0.632767	0.925367	1.12458	0.812902	0.926393	1.23904	0.915722	1.03467	1.09704	0.816594
1438.64	0.935174	1.43298	0.731115	0.61739	1.17199	0.593163	1.02395	0.860278	0.62716	0.918632	1.11747	0.809384	0.920766	1.23302	0.908368	1.02834	1.09235	0.811603
1439.6	0.926733	1.42088	0.723067	0.609365	1.16217	0.585268	1.01154	0.850188	0.61928	0.909918	1.10881	0.804648	0.91331	1.22471	0.898922	1.02158	1.08579	0.80501
1440.56	0.917334	1.40781	0.714104	0.600471	1.15219	0.576246	0.997495	0.838419	0.610299	0.900336	1.09911	0.799208	0.904875	1.21462	0.888268	1.0149	1.07866	0.797663
[truncated: 2,655 more rows]

## Sheet: Irradiation at 80 um
		C	D	E	F	G	H	I	J	K	L	M	N	O	P	Q	R	S
[truncated: 3,736 more rows]

## Sheet: Pre-fibril
			(by KBr-trasmission mode)
	Absorbance
[truncated: 4,254 more rows]

## Sheet: Irradiation at 6.1 um
		C	D	E	F	G	H	I	J	K	L	M	N	O	P	Q	R	S	T	U
[truncated: 3,736 more rows]

[truncated: 2 more sheets: Heating at 318 K, Heating at 363 K]
