# Supplementary material for: Dissolution of a fibrous peptide by terahertz free electron laser
Source: Sci Rep. 2019 Jul 23;9:10636. doi: 10.1038/s41598-019-47011-z (PMC6650392; doi:10.1038/s41598-019-47011-z)
Supplement: Supplementary file 3 — Conformation Analysis20190515 [file 41598_2019_47011_MOESM3_ESM.xlsx]

## Sheet: Non-irradiation fibril
Wavenumber [cm-1]	α-Helix	β-Sheet	β-Turn	Other			α-Helix	β-Sheet	β-Turn	Other
1602.56	0	0	0	0		Non-FEL	0.01	0.37	0.3	0.32
1604.48	0.0001	0.0169	0.0069	-0.0003
1606.41	0.0002	0.0364	0.0264	-0.008
1608.34	0.0005	0.0635	0.0226	0.0074
1610.27	0.0007	0.097	0.0344	0.0224
1612.2	0.0013	0.1355	0.0075	0.0494
1614.13	0.0017	0.1676	0.0308	0.085
1616.06	0.0022	0.2141	0.0343	0.1165
1617.98	0.0027	0.2642	0.0471	0.1367
1619.91	0.0033	0.3145	0.0565	0.1641
1621.84	0.0039	0.3726	0.0583	0.1933
1623.77	0.0048	0.4421	0.0538	0.2359
1625.7	0.0058	0.5099	0.0708	0.2834
1627.63	0.0067	0.5785	0.0884	0.3376
1629.55	0.0078	0.6602	0.0866	0.3918
1631.48	0.0091	0.7418	0.0913	0.4576
1633.41	0.0106	0.8115	0.1069	0.5326
1635.34	0.0123	0.8708	0.1116	0.6016
1637.27	0.0142	0.9118	0.0973	0.6597
1639.2	0.0162	0.9265	0.082	0.6928
1641.13	0.018	0.9117	0.0606	0.7172
1643.05	0.0201	0.8651	0.0837	0.7311
1644.98	0.022	0.7866	0.1319	0.7468
1646.91	0.0235	0.6922	0.1999	0.7298
1648.84	0.0252	0.5954	0.2517	0.7066
1650.77	0.0268	0.503	0.3606	0.6548
1652.7	0.0278	0.4139	0.4556	0.5807
1654.62	0.0281	0.328	0.5435	0.5126
1656.55	0.0272	0.2702	0.5984	0.4432
1658.48	0.0252	0.2242	0.5985	0.4042
1660.41	0.0229	0.1923	0.5946	0.394
1662.34	0.0203	0.1712	0.5947	0.3954
1664.27	0.0177	0.1704	0.5635	0.3872
1666.2	0.0152	0.1686	0.5557	0.367
1668.12	0.013	0.1639	0.5484	0.3437
1670.05	0.011	0.1656	0.5441	0.3043
1671.98	0.0092	0.1548	0.5486	0.2854
1673.91	0.0076	0.1495	0.5028	0.2869
1675.84	0.0064	0.1411	0.4766	0.2578
1677.77	0.0054	0.1347	0.4277	0.2484
1679.69	0.0047	0.1416	0.3448	0.2418
1681.62	0.0039	0.1333	0.3058	0.2402
1683.55	0.0032	0.1254	0.2811	0.2323
1685.48	0.0025	0.1253	0.2327	0.2171
1687.41	0.002	0.1368	0.1777	0.1841
1689.34	0.0017	0.143	0.1022	0.1527
1691.27	0.0013	0.1448	0.044	0.1016
1693.19	0.0008	0.1141	0.0628	0.0748
1695.12	0.0003	0.0848	0.0532	0.0418
1697.05	0.0001	0.0469	0.0608	0.0228
1698.98	0	0.0186	0.0406	0.0158
1700.91	0	0	0	0

## Sheet: Irradiation at 74 um
Wavenumber [cm-1]	α-Helix	β-Sheet	β-Turn	Other			α-Helix	β-Sheet	β-Turn	Other
1602.56	0	0	0	0		THz74um	0.15	0.17	0.34	0.34
1604.48	0.0014	0.0076	0.0079	-0.0003
1606.41	0.0034	0.0164	0.03	-0.0085
1608.34	0.0083	0.0285	0.0258	0.0078
1610.27	0.0118	0.0436	0.0392	0.0238
1612.2	0.0213	0.0609	0.0086	0.0525
1614.13	0.0278	0.0754	0.035	0.0903
1616.06	0.0357	0.0963	0.0391	0.1238
1617.98	0.0432	0.1189	0.0537	0.1452
1619.91	0.0527	0.1415	0.0644	0.1743
1621.84	0.0637	0.1676	0.0664	0.2054
1623.77	0.0775	0.1988	0.0612	0.2506
1625.7	0.0931	0.2294	0.0807	0.3011
1627.63	0.1078	0.2602	0.1008	0.3587
1629.55	0.1256	0.297	0.0987	0.4163
1631.48	0.1464	0.3337	0.104	0.4862
1633.41	0.1707	0.365	0.1218	0.5659
1635.34	0.1985	0.3917	0.1272	0.6392
1637.27	0.2299	0.4101	0.1108	0.701
1639.2	0.2623	0.4167	0.0934	0.7361
1641.13	0.2918	0.4101	0.0691	0.762
1643.05	0.3258	0.3891	0.0953	0.7768
1644.98	0.3553	0.3538	0.1503	0.7935
1646.91	0.38	0.3114	0.2278	0.7754
1648.84	0.4073	0.2678	0.2868	0.7508
1650.77	0.4328	0.2262	0.4108	0.6957
1652.7	0.4493	0.1862	0.5191	0.617
1654.62	0.4544	0.1475	0.6193	0.5446
1656.55	0.4394	0.1216	0.6819	0.4709
1658.48	0.407	0.1008	0.682	0.4295
1660.41	0.371	0.0865	0.6775	0.4187
1662.34	0.3279	0.077	0.6776	0.4201
1664.27	0.2858	0.0766	0.6421	0.4114
1666.2	0.2461	0.0758	0.6332	0.39
1668.12	0.2099	0.0737	0.6248	0.3652
1670.05	0.1784	0.0745	0.6199	0.3233
1671.98	0.1492	0.0696	0.6251	0.3032
1673.91	0.1236	0.0673	0.5729	0.3048
1675.84	0.1039	0.0635	0.543	0.2739
1677.77	0.0877	0.0606	0.4874	0.264
1679.69	0.0752	0.0637	0.3928	0.2569
1681.62	0.0623	0.06	0.3484	0.2553
1683.55	0.051	0.0564	0.3203	0.2469
1685.48	0.0409	0.0564	0.2651	0.2307
1687.41	0.0331	0.0615	0.2024	0.1956
1689.34	0.0272	0.0643	0.1164	0.1623
1691.27	0.0211	0.0651	0.0501	0.1079
1693.19	0.013	0.0513	0.0715	0.0795
1695.12	0.0055	0.0381	0.0606	0.0444
1697.05	0.002	0.0211	0.0693	0.0242
1698.98	-0.0003	0.0084	0.0463	0.0168
1700.91	0	0	0	0

## Sheet: Irradiation at 80 um
Wavenumber [cm-1]	α-Helix	β-Sheet	β-Turn	Other			α-Helix	β-Sheet	β-Turn	Other
1602.56	0	0	0	0		THz80um	0.18	0.1	0.36	0.36
1604.48	0.0016	0.0047	0.0084	-0.0004
1606.41	0.004	0.0102	0.032	-0.009
1608.34	0.0098	0.0178	0.0275	0.0083
1610.27	0.0139	0.0272	0.0418	0.0252
1612.2	0.0251	0.038	0.0091	0.0556
1614.13	0.0327	0.047	0.0374	0.0956
1616.06	0.042	0.06	0.0417	0.1311
1617.98	0.0509	0.074	0.0573	0.1537
1619.91	0.0621	0.0881	0.0687	0.1846
1621.84	0.075	0.1044	0.0708	0.2175
1623.77	0.0913	0.1238	0.0654	0.2654
1625.7	0.1097	0.1429	0.0861	0.3189
1627.63	0.127	0.1621	0.1075	0.3798
1629.55	0.148	0.185	0.1053	0.4408
1631.48	0.1724	0.2078	0.111	0.5148
1633.41	0.201	0.2273	0.1299	0.5992
1635.34	0.2338	0.244	0.1357	0.6768
1637.27	0.2707	0.2555	0.1182	0.7422
1639.2	0.3089	0.2596	0.0997	0.7794
1641.13	0.3437	0.2554	0.0737	0.8069
1643.05	0.3837	0.2424	0.1017	0.8225
1644.98	0.4185	0.2204	0.1604	0.8401
1646.91	0.4476	0.1939	0.2431	0.821
1648.84	0.4797	0.1668	0.306	0.7949
1650.77	0.5097	0.1409	0.4384	0.7366
1652.7	0.5292	0.116	0.554	0.6533
1654.62	0.5352	0.0919	0.6609	0.5767
1656.55	0.5175	0.0757	0.7276	0.4986
1658.48	0.4793	0.0628	0.7278	0.4548
1660.41	0.437	0.0539	0.723	0.4433
1662.34	0.3862	0.0479	0.7231	0.4448
1664.27	0.3367	0.0477	0.6852	0.4356
1666.2	0.2898	0.0472	0.6757	0.4129
1668.12	0.2472	0.0459	0.6667	0.3866
1670.05	0.2102	0.0464	0.6615	0.3423
1671.98	0.1757	0.0434	0.6671	0.321
1673.91	0.1456	0.0419	0.6114	0.3228
1675.84	0.1223	0.0395	0.5795	0.29
1677.77	0.1033	0.0377	0.5201	0.2795
1679.69	0.0886	0.0397	0.4192	0.272
1681.62	0.0733	0.0374	0.3718	0.2703
1683.55	0.06	0.0351	0.3418	0.2614
1685.48	0.0481	0.0351	0.2829	0.2443
1687.41	0.0389	0.0383	0.216	0.2071
1689.34	0.032	0.0401	0.1242	0.1718
1691.27	0.0249	0.0406	0.0535	0.1143
1693.19	0.0153	0.032	0.0763	0.0842
1695.12	0.0064	0.0238	0.0646	0.047
1697.05	0.0024	0.0131	0.0739	0.0256
1698.98	-0.0004	0.0052	0.0494	0.0178
1700.91	0	0	0	0

## Sheet: Pre-fibril
	α-Helix	β-Sheet	β-Turn	Other
Pre-fibril	0.06	0.3	0.31	0.33

## Sheet: Irradiation at 6.1 um
	α-Helix	β-Sheet	β-Turn	Other
DFNKF_6.09um_015.jws	0.23	0.22	0.27	0.28
DFNKF_6.09um_016.jws	0.25	0.2	0.26	0.29
DFNKF_6.09um_017.jws	0.14	0.28	0.28	0.3
DFNKF_6.09um_025.jws	0.2	0.23	0.28	0.29
DFNKF_6.09um_026.jws	0.23	0.22	0.27	0.28
DFNKF_6.09um_027.jws	0.08	0.33	0.29	0.3
DFNKF_6.09um_028.jws	0.23	0.21	0.27	0.29
DFNKF_6.09um_029.jws	0.05	0.34	0.29	0.32
DFNKF_6.09um_034.jws	0.15	0.27	0.28	0.3
DFNKF_6.09um_038.jws	0.04	0.35	0.29	0.32
DFNKF_6.09um_044.jws	0.18	0.25	0.28	0.29
DFNKF_6.09um_045.jws	0.19	0.25	0.27	0.29
DFNKF_6.09um_048.jws	0.17	0.25	0.28	0.3
DFNKF_6.09um_054.jws	0.03	0.33	0.31	0.33
DFNKF_6.09um_055.jws	0.07	0.33	0.29	0.31
DFNKF_6.09um_058.jws	0.04	0.32	0.31	0.33
DFNKF_6.09um_065.jws	0	0.44	0.27	0.29
DFNKF_6.09um_066.jws	0	0.41	0.28	0.31
DFNKF_6.09um_067.jws	0.04	0.33	0.31	0.32
Average	0.122105	0.292632	0.283158	0.302105
STDV	0.0872149	0.0680557	0.0145498	0.0158391

## Sheet: Heating at 318 K
	α-Helix	β-Sheet	β-Turn	Other
E:\THz-FEL論文20181203\立命館BL15加熱処理\D_Fibril45_1-11.jws	0	0.45	0.26	0.29
E:\THz-FEL論文20181203\立命館BL15加熱処理\D_Fibril45_1-12.jws	0.07	0.25	0.34	0.34
E:\THz-FEL論文20181203\立命館BL15加熱処理\D_Fibril45_1-14.jws	0	0.41	0.28	0.31
E:\THz-FEL論文20181203\立命館BL15加熱処理\D_Fibril45_1-15.jws	0	0.46	0.26	0.28
E:\THz-FEL論文20181203\立命館BL15加熱処理\D_Fibril45_1-16.jws	0	0.38	0.3	0.32
E:\THz-FEL論文20181203\立命館BL15加熱処理\D_Fibril45_1-17.jws	0.03	0.29	0.34	0.34
E:\THz-FEL論文20181203\立命館BL15加熱処理\D_Fibril45_1-18.jws	0	0.39	0.29	0.32
E:\THz-FEL論文20181203\立命館BL15加熱処理\D_Fibril45_1-19.jws	0	0.44	0.27	0.29
E:\THz-FEL論文20181203\立命館BL15加熱処理\D_Fibril45_1-21.jws	0	0.45	0.26	0.29
E:\THz-FEL論文20181203\立命館BL15加熱処理\D_Fibril45_1-22.jws	0	0.38	0.31	0.31
E:\THz-FEL論文20181203\立命館BL15加熱処理\D_Fibril45_1-23.jws	0	0.46	0.26	0.28
E:\THz-FEL論文20181203\立命館BL15加熱処理\D_Fibril45_1-24.jws	0	0.44	0.27	0.29
E:\THz-FEL論文20181203\立命館BL15加熱処理\D_Fibril45_1-25.jws	0	0.45	0.26	0.29
E:\THz-FEL論文20181203\立命館BL15加熱処理\D_Fibril45_1-7.jws	0	0.25	0.39	0.36
E:\THz-FEL論文20181203\立命館BL15加熱処理\D_Fibril45_1-8.jws	0	0.42	0.28	0.3
E:\THz-FEL論文20181203\立命館BL15加熱処理\D_Fibril45_1-9.jws	0	0.49	0.24	0.27
E:\THz-FEL論文20181203\立命館BL15加熱処理\D_Fibril45_2-10.jws	0	0.49	0.24	0.27
E:\THz-FEL論文20181203\立命館BL15加熱処理\D_Fibril45_2-11.jws	0	0.48	0.24	0.28
E:\THz-FEL論文20181203\立命館BL15加熱処理\D_Fibril45_2-13.jws	0	0.43	0.27	0.3
E:\THz-FEL論文20181203\立命館BL15加熱処理\D_Fibril45_2-14.jws	0	0.5	0.23	0.27
Average	0.005	0.4155	0.2795	0.3
STDV	0.0167017	0.0743728	0.0399309	0.0253398

## Sheet: Heating at 363 K
	α-Helix	β-Sheet	β-Turn	Other
E:\THz-FEL論文20181203\立命館BL15加熱処理\D_Fibril90_1.jws	0	0.43	0.27	0.3
E:\THz-FEL論文20181203\立命館BL15加熱処理\D_Fibril90_10.jws	0	0.46	0.26	0.28
E:\THz-FEL論文20181203\立命館BL15加熱処理\D_Fibril90_11.jws	0	0.48	0.25	0.27
E:\THz-FEL論文20181203\立命館BL15加熱処理\D_Fibril90_12.jws	0	0.51	0.23	0.26
E:\THz-FEL論文20181203\立命館BL15加熱処理\D_Fibril90_13.jws	0	0.46	0.25	0.29
E:\THz-FEL論文20181203\立命館BL15加熱処理\D_Fibril90_14.jws	0	0.48	0.25	0.27
E:\THz-FEL論文20181203\立命館BL15加熱処理\D_Fibril90_15.jws	0	0.48	0.25	0.27
E:\THz-FEL論文20181203\立命館BL15加熱処理\D_Fibril90_16.jws	0	0.52	0.23	0.25
E:\THz-FEL論文20181203\立命館BL15加熱処理\D_Fibril90_2.jws	0	0.45	0.26	0.29
E:\THz-FEL論文20181203\立命館BL15加熱処理\D_Fibril90_3.jws	0	0.46	0.26	0.28
E:\THz-FEL論文20181203\立命館BL15加熱処理\D_Fibril90_4.jws	0	0.48	0.25	0.27
E:\THz-FEL論文20181203\立命館BL15加熱処理\D_Fibril90_5.jws	0	0.45	0.26	0.29
E:\THz-FEL論文20181203\立命館BL15加熱処理\D_Fibril90_6.jws	0	0.45	0.26	0.29
E:\THz-FEL論文20181203\立命館BL15加熱処理\D_Fibril90_7.jws	0	0.46	0.26	0.28
E:\THz-FEL論文20181203\立命館BL15加熱処理\D_Fibril90_8.jws	0	0.49	0.24	0.27
E:\THz-FEL論文20181203\立命館BL15加熱処理\D_Fibril90_9.jws	0	0.44	0.27	0.29
Average	0	0.46875	0.253125	0.278125
STDV		0.0244609	0.0119548	0.0132759
